# Supplementary material for: Proteome Analysis of the Antiproliferative Activity of the Novel Chitooligosaccharide–Gallic Acid Conjugate against the SW620 Colon Cancer Cell Line
Source: Biomedicines. 2023 Jun 10;11(6):1683. doi: 10.3390/biomedicines11061683 (PMC10296375; doi:10.3390/biomedicines11061683)
Supplement: Supplementary file 1 [file biomedicines-11-01683-s001.zip › Supplementary material S1.xlsx]

## Sheet: raw result
Protein FDR Confidence	Master	Accession	Description	Exp. q-value	Sum PEP Score	Coverage	# Peptides	# PSMs	# Unique Peptides	# Protein Groups	# AAs	MW [kDa]	calc. pI	Abundance Ratio: (SW620-COS(1), Medium) / (SW620-Control(1), Light)	Abundance Ratio: (SW620-COS-G(1), Heavy) / (SW620-Control(1), Light)	Abundance Ratio: (SW620-COS(2), Medium) / (SW620-Control(2), Light)	Abundance Ratio: (SW620-COS-G(2), Heavy) / (SW620-Control(2), Light)	Abundance Ratio: (SW620-COS(3), Medium) / (SW620-Control(3), Light)	Abundance Ratio: (SW620-COS-G(3), Heavy) / (SW620-Control(3), Light)	Abundances (Scaled): SW620-Control(1): Light, Control	Abundances (Scaled): SW620-COS(1): Medium, Sample	Abundances (Scaled): SW620-COS-G(1): Heavy, Sample	Abundances (Scaled): SW620-Control(2): Light, Control	Abundances (Scaled): SW620-COS(2): Medium, Sample	Abundances (Scaled): SW620-COS-G(2): Heavy, Sample	Abundances (Scaled): SW620-Control(3): Light, Control	Abundances (Scaled): SW620-COS(3): Medium, Sample	Abundances (Scaled): SW620-COS-G(3): Heavy, Sample	emPAI	# Razor Peptides	Score Sequest HT	# Peptides Sequest HT
High	IsMasterProtein	P10809	60 kDa heat shock protein, mitochondrial OS=Homo sapiens OX=9606 GN=HSPD1 PE=1 SV=2	0	350.6	45.5497	25	117	25	1	573	61	5.87	0.58	2.113	1.392	0.01	0.791	1.2	81.2	47.1	171.7	125.4	174.6		100.3	79.4	120.4	16.783	0	402.92	25
High	IsMasterProtein	P60709	Actin, cytoplasmic 1 OS=Homo sapiens OX=9606 GN=ACTB PE=1 SV=1	0	245.89	47.7333	18	123	18	1	375	41.7	5.48	0.484	0.01	1.088	0.01	1.658	1.118	202.1	97.9		143.7	156.3		79.5	131.7	88.8	53.844	0	311.35	18
High	IsMasterProtein	P14618	Pyruvate kinase PKM OS=Homo sapiens OX=9606 GN=PKM PE=1 SV=4	0	165.786	45.951	19	89	17	1	531	57.9	7.84	0.488	1.701	1	1.589	0.825	1.042	94.1	45.9	160.1	83.6	83.6	132.8	104.6	86.4	109	7.297	3	201.11	19
High	IsMasterProtein	P11142	Heat shock cognate 71 kDa protein OS=Homo sapiens OX=9606 GN=HSPA8 PE=1 SV=1	0	163.351	34.3653	21	72	19	1	646	70.9	5.52	0.762	0.01	1.621	0.01	1.957	1.072	170.3	129.7		114.5	185.5		74.5	145.7	79.8	5.236	2	181.64	21
High	IsMasterProtein	P04406	Glyceraldehyde-3-phosphate dehydrogenase OS=Homo sapiens OX=9606 GN=GAPDH PE=1 SV=3	0	149.476	37.9104	14	60	14	1	335	36	8.46	0.53	1.39	1.845	0.01	1.057	0.01	102.7	54.4	142.9	105.5	194.5		145.9	154.1		14.505	0	165.91	14
High	IsMasterProtein	P06733	Alpha-enolase OS=Homo sapiens OX=9606 GN=ENO1 PE=1 SV=2	0	140.777	51.6129	24	63	24	1	434	47.1	7.39	3.593	0.01	6.178	0.01	4.158	0.381	65.3	234.7		41.8	258.2		54.2	225.2	20.7	11.69	0	98.68	24
High	IsMasterProtein	P52272	Heterogeneous nuclear ribonucleoprotein M OS=Homo sapiens OX=9606 GN=HNRNPM PE=1 SV=3	0	129.086	41.7808	32	79	32	1	730	77.5	8.7	0.646	1.626	1.382	1.932	0.969	0.914	91.7	59.3	149.1	69.6	96.1	134.3	104.1	100.9	95.1	3.908	0	101.55	32
High	IsMasterProtein	P07437	Tubulin beta chain OS=Homo sapiens OX=9606 GN=TUBB PE=1 SV=2	0	107.174	38.0631	15	62	3	1	444	49.6	4.89	0.438	1.512	1.409	0.934	0.723	1.154	101.7	44.5	153.7	89.7	126.4	83.8	104.3	75.4	120.4	9	14	141.66	15
High	IsMasterProtein	P06576	ATP synthase subunit beta, mitochondrial OS=Homo sapiens OX=9606 GN=ATP5F1B PE=1 SV=3	0	104.172	32.1361	14	41	14	1	529	56.5	5.4	0.885	0.01	1.792	1.529	1.272	0.817	159.2	140.8		69.4	124.4	106.2	97.1	123.5	79.4	3.101	0	85.96	14
High	IsMasterProtein	P68371	Tubulin beta-4B chain OS=Homo sapiens OX=9606 GN=TUBB4B PE=1 SV=1	0	102.603	42.0225	15	57	3	1	445	49.8	4.89	0.815	0.01	1.133	0.01	2.824	0.01	165.3	134.7		140.6	159.4		78.5	221.5		7.185	0	135.57	15
High	IsMasterProtein	P22626	Heterogeneous nuclear ribonucleoproteins A2/B1 OS=Homo sapiens OX=9606 GN=HNRNPA2B1 PE=1 SV=2	0	102.11	41.0765	12	36	12	1	353	37.4	8.95	0.62	3.285	0.953	3.136	0.588	1.983	61.2	37.9	200.9	59	56.2	184.9	84	49.4	166.6	6.848	0	103.03	12
High	IsMasterProtein	P08670	Vimentin OS=Homo sapiens OX=9606 GN=VIM PE=1 SV=4	0	91.408	34.3348	16	47	16	1	466	53.6	5.12	0.746	2.756	1.526	3.243	1.22	1.16	66.6	49.7	183.6	52	79.3	168.6	88.8	108.3	103	3.146	0	101.77	16
High	IsMasterProtein	P68363	Tubulin alpha-1B chain OS=Homo sapiens OX=9606 GN=TUBA1B PE=1 SV=1	0	82.29	36.8071	14	55	4	1	451	50.1	5.06	0.512	1.361	1.118	1.222	0.802	0.782	104.4	53.5	142.1	89.8	100.4	109.7	116.1	93.1	90.8	6.499	10	103.47	14
High	IsMasterProtein	Q00839	Heterogeneous nuclear ribonucleoprotein U OS=Homo sapiens OX=9606 GN=HNRNPU PE=1 SV=6	0	80.008	12.1212	11	40	11	1	825	90.5	6	1.072	0.01	2.542	0.01	1.166	0.876	144.8	155.2		84.7	215.3		98.6	115	86.4	1.387	0	83.81	11
High	IsMasterProtein	P05787-2	Isoform 2 of Keratin, type II cytoskeletal 8 OS=Homo sapiens OX=9606 GN=KRT8	0	79.124	33.8552	15	59	14	1	511	56.6	5.43	0.605	1.496	4.248	0.01	0.74	1.043	96.7	58.6	144.7	57.2	242.8		107.8	79.8	112.4	2.49	1	110.15	15
High	IsMasterProtein	P68104	Elongation factor 1-alpha 1 OS=Homo sapiens OX=9606 GN=EEF1A1 PE=1 SV=1	0	78.468	29.2208	10	39	3	1	462	50.1	9.01	1.159	0.01	1.624	0.01	1.248	0.01	138.9	161.1		114.3	185.7		133.4	166.6		4.248	8	71.21	10
High	IsMasterProtein	P13639	Elongation factor 2 OS=Homo sapiens OX=9606 GN=EEF2 PE=1 SV=4	0	73.177	18.4149	14	39	14	1	858	95.3	6.83	1.763	0.01	2.677	0.426	6.644	18.701	108.6	191.4		73.1	195.7	31.2	11.4	75.7	213	1.064	0	71.46	14
High	IsMasterProtein	P08238	Heat shock protein HSP 90-beta OS=Homo sapiens OX=9606 GN=HSP90AB1 PE=1 SV=4	0	72.631	20.5801	15	32	10	1	724	83.2	5.03	100		100		3.331	0.01		300			300		69.3	230.7		1.485	5	68.46	15
High	IsMasterProtein	P06748	Nucleophosmin OS=Homo sapiens OX=9606 GN=NPM1 PE=1 SV=2	0	65.38	19.3878	5	20	5	1	294	32.6	4.78	100		1.205	3.209	1.134	0.31		300		55.4	66.8	177.8	122.7	139.2	38.1	1.783	0	64.78	5
High	IsMasterProtein	P11021	Endoplasmic reticulum chaperone BiP OS=Homo sapiens OX=9606 GN=HSPA5 PE=1 SV=2	0	59.852	18.8073	13	32	12	1	654	72.3	5.16	0.973	0.01	2.756	0.01	0.859	0.01	152	148		79.9	220.1		161.3	138.7		1.456	0	67.25	13
High	IsMasterProtein	P40227	T-complex protein 1 subunit zeta OS=Homo sapiens OX=9606 GN=CCT6A PE=1 SV=3	0	57.378	21.2806	10	27	10	1	531	58	6.68	2.586	0.01	2.144	0.01	3.534	0.01	83.7	216.3		95.4	204.6		66.2	233.8		1.438	0	51.16	10
High	IsMasterProtein	P40926	Malate dehydrogenase, mitochondrial OS=Homo sapiens OX=9606 GN=MDH2 PE=1 SV=3	0	54.166	33.432	9	19	9	1	338	35.5	8.68	100		100		6.853	0.01		300			300		38.2	261.8		2.02	0	41.35	9
High	IsMasterProtein	Q5QNW6-2	Isoform 2 of Histone H2B type 2-F OS=Homo sapiens OX=9606 GN=HIST2H2BF	0	53.803	45.5224	8	34	8	1	134	14.8	10.35	0.332	0.301	0.661	0.243	0.997	0.396	183.7	61	55.3	157.5	104.1	38.3	125.3	125	49.7	9	0	62.18	8
High	IsMasterProtein	P49411	Elongation factor Tu, mitochondrial OS=Homo sapiens OX=9606 GN=TUFM PE=1 SV=2	0	52.833	18.5841	9	26	9	1	452	49.5	7.61	0.7	0.01	1.115	0.937	1.469	0.01	176.4	123.6		98.3	109.6	92.1	121.5	178.5		1.371	0	57.87	9
High	IsMasterProtein	P68366	Tubulin alpha-4A chain OS=Homo sapiens OX=9606 GN=TUBA4A PE=1 SV=1	0	52.674	29.6875	11	39	1	1	448	49.9	5.06			100		100						300			300		3.217	0	69.92	11
High	IsMasterProtein	Q13509	Tubulin beta-3 chain OS=Homo sapiens OX=9606 GN=TUBB3 PE=1 SV=2	0	52.561	22.6667	9	32	2	1	450	50.4	4.93			100		100						300			300		2.008	0	62.97	9
High	IsMasterProtein	Q99497	Protein/nucleic acid deglycase DJ-1 OS=Homo sapiens OX=9606 GN=PARK7 PE=1 SV=2	0	52.162	12.1693	5	21	5	1	189	19.9	6.79	0.433	0.01	0.919	0.01	0.569	0.01	209.3	90.7		156.3	143.7		191.2	108.8		3.125	0	62.36	5
High	IsMasterProtein	P38646	Stress-70 protein, mitochondrial OS=Homo sapiens OX=9606 GN=HSPA9 PE=1 SV=2	0	52.047	15.3166	10	25	10	1	679	73.6	6.16	100		1.39	0.438	0.915	0.306		300		106.1	147.4	46.5	135.1	123.6	41.3	0.688	0	65.74	10
High	IsMasterProtein	P62263	40S ribosomal protein S14 OS=Homo sapiens OX=9606 GN=RPS14 PE=1 SV=3	0	50.223	49.6689	10	27	10	1	151	16.3	10.05	0.778	2.756	1.954	2.246	1.478	1.85	66.2	51.5	182.3	57.7	112.7	129.6	69.3	102.4	128.3	70.969	0	46.55	10
High	IsMasterProtein	P68431	Histone H3.1 OS=Homo sapiens OX=9606 GN=HIST1H3A PE=1 SV=2	0	49.544	41.9118	10	54	10	1	136	15.4	11.12	2.443	2.427	10.555	0.01	3.116	1.839	51.1	124.9	124	26	274		50.4	157	92.6	371.759	0	35.8	10
High	IsMasterProtein	Q14980	Nuclear mitotic apparatus protein 1 OS=Homo sapiens OX=9606 GN=NUMA1 PE=1 SV=2	0	48.194	5.24823	8	23	8	1	2115	238.1	5.78	100		100		2.387	2.408		300			300		51.8	123.6	124.7	0.172	0	42.5	8
High	IsMasterProtein	P07900-2	Isoform 2 of Heat shock protein HSP 90-alpha OS=Homo sapiens OX=9606 GN=HSP90AA1	0	47.801	12.2951	11	22	6	1	854	98.1	5.16	100		100		1.366	0.01		300			300		126.8	173.2		0.677	0	34.08	11
High	IsMasterProtein	P60174	Triosephosphate isomerase OS=Homo sapiens OX=9606 GN=TPI1 PE=1 SV=3	0	47.564	38.8112	10	21	10	1	286	30.8	5.92	100		100		100			300			300			300		2.793	0	49.52	10
High	IsMasterProtein	P09651	Heterogeneous nuclear ribonucleoprotein A1 OS=Homo sapiens OX=9606 GN=HNRNPA1 PE=1 SV=5	0	47.119	20.1613	5	21	5	1	372	38.7	9.13	0.397	0.01	0.771	0.01	0.571	0.01	214.7	85.3		169.4	130.6		191	109		1.512	0	56.55	5
High	IsMasterProtein	P18669	Phosphoglycerate mutase 1 OS=Homo sapiens OX=9606 GN=PGAM1 PE=1 SV=2	0	45.925	24.8031	5	23	5	1	254	28.8	7.18	0.912	0.01	0.943	0.01	1.425	0.01	156.9	143.1		154.4	145.6		123.7	176.3		2.981	0	55.03	5
High	IsMasterProtein	P48643	T-complex protein 1 subunit epsilon OS=Homo sapiens OX=9606 GN=CCT5 PE=1 SV=1	0	44.876	25.878	12	24	11	1	541	59.6	5.66	0.379	0.01	100		3.641	0.01	217.5	82.5			300		64.6	235.4		1.637	0	21.53	12
High	IsMasterProtein	P83731	60S ribosomal protein L24 OS=Homo sapiens OX=9606 GN=RPL24 PE=1 SV=1	0	44.459	36.3057	7	21	7	1	157	17.8	11.25	1.93	0.01	5.769	0.01	4.312	0.01	102.4	197.6		44.3	255.7		56.5	243.5		6.943	0	46.95	7
High	IsMasterProtein	P08865	40S ribosomal protein SA OS=Homo sapiens OX=9606 GN=RPSA PE=1 SV=4	0	43.811	19.322	6	16	6	1	295	32.8	4.87	0.543	0.01	0.901	0.01	100		194.4	105.6		157.8	142.2			300		2.981	0	46.26	6
High	IsMasterProtein	P35232	Prohibitin OS=Homo sapiens OX=9606 GN=PHB PE=1 SV=1	0	43.081	31.9853	7	27	7	1	272	29.8	5.76	100		2.007	2.334	0.651	0.488		300		56.2	112.7	131.1	140.2	91.3	68.5	3.642	0	60.7	7
High	IsMasterProtein	P04075-2	Isoform 2 of Fructose-bisphosphate aldolase A OS=Homo sapiens OX=9606 GN=ALDOA	0	42.445	18.6603	6	16	6	1	418	45.2	8.25	0.524	1.978	0.438	0.01	8.232	0.01	85.7	44.9	169.4	208.6	91.4		32.5	267.5		1.371	0	36.21	6
High	IsMasterProtein	P04908	Histone H2A type 1-B/E OS=Homo sapiens OX=9606 GN=HIST1H2AB PE=1 SV=2	0	40.517	47.6923	7	26	6	1	130	14.1	11.05	100		10.251	3.427	100			300		20.4	209.5	70		300		12.895	1	44.61	7
High	IsMasterProtein	P05783	Keratin, type I cytoskeletal 18 OS=Homo sapiens OX=9606 GN=KRT18 PE=1 SV=2	0	40.173	16.2791	6	28	5	1	430	48	5.45	0.437	8.045	0.869	7.825	0.602	3.786	31.6	13.8	254.5	30.9	26.9	242.2	55.7	33.5	210.8	0.848	0	65.72	6
High	IsMasterProtein	Q05639	Elongation factor 1-alpha 2 OS=Homo sapiens OX=9606 GN=EEF1A2 PE=1 SV=1	0	39.081	17.9266	8	21	1	1	463	50.4	9.03					0.645	0.01							182.4	117.6		2.02	0	33	8
High	IsMasterProtein	P12956	X-ray repair cross-complementing protein 6 OS=Homo sapiens OX=9606 GN=XRCC6 PE=1 SV=2	0	37.947	9.68801	6	15	6	1	609	69.8	6.64	2.086	6.299	100		100		32	66.7	201.4		300			300		0.496	0	32.27	6
High	IsMasterProtein	P78371	T-complex protein 1 subunit beta OS=Homo sapiens OX=9606 GN=CCT2 PE=1 SV=4	0	37.231	17.757	6	13	6	1	535	57.5	6.46	0.475	0.01	1.1	0.01	0.637	0.01	203.3	96.7		142.9	157.1		183.2	116.8		0.565	0	33.88	6
High	IsMasterProtein	P62917	60S ribosomal protein L8 OS=Homo sapiens OX=9606 GN=RPL8 PE=1 SV=2	0	36.518	35.0195	7	19	7	1	257	28	11.03	1.93	0.01	1.38	0.01	3.329	0.01	102.4	197.6		126	174		69.3	230.7		4.179	0	15.26	7
High	IsMasterProtein	P16403	Histone H1.2 OS=Homo sapiens OX=9606 GN=HIST1H1C PE=1 SV=2	0	36.239	32.8638	9	26	8	1	213	21.4	10.93	6.176	0.01	100		12.505	0.01	41.8	258.2			300		22.2	277.8		4.878	0	42.18	9
High	IsMasterProtein	P29692-2	Isoform 2 of Elongation factor 1-delta OS=Homo sapiens OX=9606 GN=EEF1D	0	35.605	8.34621	5	11	5	1	647	71.4	6.42	0.434	0.01	100		100		209.2	90.8			300			300		0.425	0	27.71	5
High	IsMasterProtein	P62913	60S ribosomal protein L11 OS=Homo sapiens OX=9606 GN=RPL11 PE=1 SV=2	0	34.877	18.5393	5	12	5	1	178	20.2	9.6	100		100		100			300			300			300		2.594	0	28.88	5
High	IsMasterProtein	Q9UQ35	Serine/arginine repetitive matrix protein 2 OS=Homo sapiens OX=9606 GN=SRRM2 PE=1 SV=2	0	34.355	5.99564	9	17	9	1	2752	299.4	12.06	100		100		100			300			300			300		0.144	0	38.86	9
High	IsMasterProtein	P23246	Splicing factor, proline- and glutamine-rich OS=Homo sapiens OX=9606 GN=SFPQ PE=1 SV=2	0	33.469	17.8218	8	21	8	1	707	76.1	9.44	100		100		100			300			300			300		0.968	0	27.03	8
High	IsMasterProtein	Q15233	Non-POU domain-containing octamer-binding protein OS=Homo sapiens OX=9606 GN=NONO PE=1 SV=4	0	33.134	22.293	6	15	6	1	471	54.2	8.95	100		100		4.686	0.01		300			300		52.8	247.2		0.931	0	36.85	6
High	IsMasterProtein	P08727	Keratin, type I cytoskeletal 19 OS=Homo sapiens OX=9606 GN=KRT19 PE=1 SV=4	0	32.973	13.25	5	31	4	1	400	44.1	5.14	0.428	6.039	0.854	4.832	0.903	2.666	40.2	17.2	242.6	44.9	38.3	216.8	65.7	59.3	175.1	0.63	0	59.09	5
High	IsMasterProtein	P62241	40S ribosomal protein S8 OS=Homo sapiens OX=9606 GN=RPS8 PE=1 SV=2	0	32.489	28.3654	5	17	5	1	208	24.2	10.32	0.605	0.01	1.208	0.01	1.93	0.01	186.9	113.1		135.9	164.1		102.4	197.6		9	0	26.43	5
High	IsMasterProtein	Q04637-9	Isoform 9 of Eukaryotic translation initiation factor 4 gamma 1 OS=Homo sapiens OX=9606 GN=EIF4G1	0	32.437	8.34371	7	14	7	1	1606	176.1	5.34	100		100		100			300			300			300		0.27	0	30.47	7
High	IsMasterProtein	P30050	60S ribosomal protein L12 OS=Homo sapiens OX=9606 GN=RPL12 PE=1 SV=1	0	32.18	41.2121	6	20	6	1	165	17.8	9.42	0.958	0.01	100		100		153.2	146.8			300			300		5.579	0	35.06	6
High	IsMasterProtein	P14625	Endoplasmin OS=Homo sapiens OX=9606 GN=HSP90B1 PE=1 SV=1	0	31.417	11.7061	6	17	6	1	803	92.4	4.84	100		100		100			300			300			300		0.435	0	31.02	6
High	IsMasterProtein	P30101	Protein disulfide-isomerase A3 OS=Homo sapiens OX=9606 GN=PDIA3 PE=1 SV=4	0	30.735	14.4554	9	18	9	1	505	56.7	6.35	100		100		1.078	0.01		300			300		144.4	155.6		1.009	0	10.37	9
High	IsMasterProtein	P14174	Macrophage migration inhibitory factor OS=Homo sapiens OX=9606 GN=MIF PE=1 SV=4	0	30.571	35.6522	5	17	5	1	115	12.5	7.88	0.424	0.01	2.331	0.01	1.959	0.01	210.6	89.4		90.1	209.9		101.4	198.6		55.234	0	25.69	5
High	IsMasterProtein	Q9Y3I0	tRNA-splicing ligase RtcB homolog OS=Homo sapiens OX=9606 GN=RTCB PE=1 SV=1	0	30.57	12.0792	5	14	5	1	505	55.2	7.23	100		100		100			300			300			300		0.468	0	36.52	5
High	IsMasterProtein	P60842	Eukaryotic initiation factor 4A-I OS=Homo sapiens OX=9606 GN=EIF4A1 PE=1 SV=1	0	30.028	16.0099	4	14	4	1	406	46.1	5.48	0.486	0.01	1.211	0.01	100		201.9	98.1		135.7	164.3			300		0.957	0	36.63	4
High	IsMasterProtein	P07737	Profilin-1 OS=Homo sapiens OX=9606 GN=PFN1 PE=1 SV=2	0	29.779	37.8571	4	10	4	1	140	15	8.27	0.523	0.01	100		0.667	0.01	197	103			300		180	120		2.594	0	30.31	4
High	IsMasterProtein	P39019	40S ribosomal protein S19 OS=Homo sapiens OX=9606 GN=RPS19 PE=1 SV=2	0	29.121	45.5172	6	16	6	1	145	16.1	10.32	100		100		100			300			300			300		2.162	0	31.16	6
High	IsMasterProtein	P62753	40S ribosomal protein S6 OS=Homo sapiens OX=9606 GN=RPS6 PE=1 SV=1	0	29.1	16.4659	2	11	2	1	249	28.7	10.84	1.539	0.01	1.148	0.01	0.887	0.01	118.2	181.8		139.7	160.3		159	141		1.424	0	36.29	2
High	IsMasterProtein	P61604	10 kDa heat shock protein, mitochondrial OS=Homo sapiens OX=9606 GN=HSPE1 PE=1 SV=2	0	28.736	46.0784	7	23	7	1	102	10.9	8.92	1.23	0.01	100		1.007	0.646	134.5	165.5			300		113.1	113.9	73	9	0	20.09	7
High	IsMasterProtein	Q15149	Plectin OS=Homo sapiens OX=9606 GN=PLEC PE=1 SV=3	0	28.621	2.66866	9	18	9	1	4684	531.5	5.96	100		100		100			300			300			300		0.062	0	30.14	9
High	IsMasterProtein	P29401-2	Isoform 2 of Transketolase OS=Homo sapiens OX=9606 GN=TKT	0	28.584	19.6513	7	15	7	1	631	68.8	7.52	100		100		100			300			300			300		0.546	0	23.47	7
High	IsMasterProtein	P26373	60S ribosomal protein L13 OS=Homo sapiens OX=9606 GN=RPL13 PE=1 SV=4	0	28.312	37.9147	8	24	8	1	211	24.2	11.65	1.518	0.01	100		4.173	0.01	119.1	180.9			300		58	242		4.179	0	15.03	8
High	IsMasterProtein	P60900	Proteasome subunit alpha type-6 OS=Homo sapiens OX=9606 GN=PSMA6 PE=1 SV=1	0	27.612	23.5772	4	12	4	1	246	27.4	6.76	100		100		1.596	0.01		300			300		115.5	184.5		1.512	0	23.41	4
High	IsMasterProtein	P07910	Heterogeneous nuclear ribonucleoproteins C1/C2 OS=Homo sapiens OX=9606 GN=HNRNPC PE=1 SV=4	0	27.522	18.6275	5	16	5	1	306	33.7	5.08	0.678	4.101	100		1.023	1.112	51.9	35.2	212.9		300		95.7	97.9	106.4	0.65	0	27.35	5
High	IsMasterProtein	Q9Y230	RuvB-like 2 OS=Homo sapiens OX=9606 GN=RUVBL2 PE=1 SV=3	0	27.013	11.6631	7	14	7	1	463	51.1	5.64	100		100		100			300			300			300		0.743	0	16.88	7
High	IsMasterProtein	Q04837	Single-stranded DNA-binding protein, mitochondrial OS=Homo sapiens OX=9606 GN=SSBP1 PE=1 SV=1	0	26.887	46.6216	4	13	4	1	148	17.2	9.6	1.582	0.01	100		100		116.2	183.8			300			300		3.329	0	16.55	4
High	IsMasterProtein	P13804	Electron transfer flavoprotein subunit alpha, mitochondrial OS=Homo sapiens OX=9606 GN=ETFA PE=1 SV=1	0	26.751	29.4294	5	9	5	1	333	35.1	8.38	0.063	0.01	100		1.277	0.01	282.2	17.8			300		131.7	168.3		0.823	0	23.56	5
High	IsMasterProtein	Q99832	T-complex protein 1 subunit eta OS=Homo sapiens OX=9606 GN=CCT7 PE=1 SV=2	0	25.722	10.3131	4	14	4	1	543	59.3	7.65	1.04	0.01	2.173	0.01	0.682	0.01	147.1	152.9		94.5	205.5		178.4	121.6		0.468	0	17.74	4
High	IsMasterProtein	Q13263	Transcription intermediary factor 1-beta OS=Homo sapiens OX=9606 GN=TRIM28 PE=1 SV=5	0	25.349	8.38323	4	8	4	1	835	88.5	5.77	100		5.888	0.01	100			300		43.6	256.4			300		0.324	0	18.26	4
High	IsMasterProtein	P55072	Transitional endoplasmic reticulum ATPase OS=Homo sapiens OX=9606 GN=VCP PE=1 SV=4	0	25.185	15.1365	5	10	5	1	806	89.3	5.26	100		100		100			300			300			300		0.334	0	19.27	5
High	IsMasterProtein	P23526	Adenosylhomocysteinase OS=Homo sapiens OX=9606 GN=AHCY PE=1 SV=4	0	25.106	6.94444	3	12	3	1	432	47.7	6.34	0.44	0.558	1.088	0.01	0.809	0.01	150.1	66	83.8	143.7	156.3		165.8	134.2		0.585	0	40.42	3
High	IsMasterProtein	P08708	40S ribosomal protein S17 OS=Homo sapiens OX=9606 GN=RPS17 PE=1 SV=2	0	24.057	45.1852	6	15	6	1	135	15.5	9.85	100		100		100			300			300			300		9	0	11.36	6
High	IsMasterProtein	P62805	Histone H4 OS=Homo sapiens OX=9606 GN=HIST1H4A PE=1 SV=2	0	23.9	30.0971	3	11	3	1	103	11.4	11.36	1.284	0.01	0.914	0.01	0.646	0.01	131.4	168.6		156.8	143.2		182.3	117.7		5.813	0	20.54	3
High	IsMasterProtein	P12268	Inosine-5'-monophosphate dehydrogenase 2 OS=Homo sapiens OX=9606 GN=IMPDH2 PE=1 SV=2	0	23.651	13.035	6	13	6	1	514	55.8	6.9	100		1.874	0.01	100			300		104.4	195.6			300		0.668	0	18.08	6
High	IsMasterProtein	P50991	T-complex protein 1 subunit delta OS=Homo sapiens OX=9606 GN=CCT4 PE=1 SV=4	0	23.596	13.3581	6	11	5	1	539	57.9	7.83	100		2.891	4.948	0.553	0.636		300		33.9	98.1	167.9	137.1	75.7	87.2	0.624	0	12.37	6
High	IsMasterProtein	P43243	Matrin-3 OS=Homo sapiens OX=9606 GN=MATR3 PE=1 SV=2	0	23.068	8.26446	4	5	4	1	847	94.6	6.25			100		100						300			300		0.207	0	9.78	4
High	IsMasterProtein	Q09666	Neuroblast differentiation-associated protein AHNAK OS=Homo sapiens OX=9606 GN=AHNAK PE=1 SV=2	0	22.942	5.65365	5	16	5	1	5890	628.7	6.15	100		100		1.968	0.01		300			300		101.1	198.9		0.034	0	17.47	5
High	IsMasterProtein	P98179	RNA-binding protein 3 OS=Homo sapiens OX=9606 GN=RBM3 PE=1 SV=1	0	22.864	12.7389	2	6	2	1	157	17.2	8.91					100									300		0.995	0	22.57	2
High	IsMasterProtein	P00558	Phosphoglycerate kinase 1 OS=Homo sapiens OX=9606 GN=PGK1 PE=1 SV=3	0	22.81	19.1847	7	16	7	1	417	44.6	8.1	0.833	0.01	100		100		163.6	136.4			300			300		0.848	0	19.24	7
High	IsMasterProtein	P22314	Ubiquitin-like modifier-activating enzyme 1 OS=Homo sapiens OX=9606 GN=UBA1 PE=1 SV=3	0	22.442	6.61626	6	12	6	1	1058	117.8	5.76	100		100		100			300			300			300		0.259	0	21.07	6
High	IsMasterProtein	Q86V81	THO complex subunit 4 OS=Homo sapiens OX=9606 GN=ALYREF PE=1 SV=3	0	22.343	9.72763	3	4	3	1	257	26.9	11.15			100								300					0.585	0	13.71	3
High	IsMasterProtein	P49368	T-complex protein 1 subunit gamma OS=Homo sapiens OX=9606 GN=CCT3 PE=1 SV=4	0	22.236	16.8807	7	16	7	1	545	60.5	6.49	100		100		100			300			300			300		0.528	0	24.45	7
High	IsMasterProtein	Q9NR30	Nucleolar RNA helicase 2 OS=Homo sapiens OX=9606 GN=DDX21 PE=1 SV=5	0	22.143	3.7037	3	11	3	1	783	87.3	9.28	100		3.444	0.01	100			300		67.5	232.5			300		0.299	0	22.8	3
High	IsMasterProtein	P62081	40S ribosomal protein S7 OS=Homo sapiens OX=9606 GN=RPS7 PE=1 SV=1	0	21.811	20.1031	3	13	3	1	194	22.1	10.1	100		100		1.391	0.01		300			300		125.5	174.5		1.848	0	30.63	3
High	IsMasterProtein	P61978-2	Isoform 2 of Heterogeneous nuclear ribonucleoprotein K OS=Homo sapiens OX=9606 GN=HNRNPK	0	21.242	14.4397	6	27	6	1	464	51	5.33	0.593	2.336	1.138	2.785	0.818	1.538	76.4	45.3	178.4	60.9	69.3	169.7	89.4	73.1	137.5	0.711	0	43.22	6
High	IsMasterProtein	Q9BY77	Polymerase delta-interacting protein 3 OS=Homo sapiens OX=9606 GN=POLDIP3 PE=1 SV=2	0	21.153	18.2898	5	11	5	1	421	46.1	9.99	100		100		100			300			300			300		0.509	0	20.01	5
High	IsMasterProtein	P52597	Heterogeneous nuclear ribonucleoprotein F OS=Homo sapiens OX=9606 GN=HNRNPF PE=1 SV=3	0	20.869	3.13253	2	12	2	1	415	45.6	5.58	0.648	0.01	1.032	0.01	0.897	0.01	182	118		147.6	152.4		158.1	141.9		0.492	0	22.59	2
High	IsMasterProtein	P49773	Histidine triad nucleotide-binding protein 1 OS=Homo sapiens OX=9606 GN=HINT1 PE=1 SV=2	0	20.759	49.2063	3	9	3	1	126	13.8	6.95	0.388	4.086	0.738	4.484	0.486	2.683	54.8	21.3	223.9	48.2	35.6	216.2	72	35	193.1	2.162	0	21.6	3
High	IsMasterProtein	P46013-2	Isoform Short of Proliferation marker protein Ki-67 OS=Homo sapiens OX=9606 GN=MKI67	0	20.727	3.10773	7	11	1	1	2896	319.2	9.51	100				100			300						300		0.089	0	8.86	7
High	IsMasterProtein	P27708	CAD protein OS=Homo sapiens OX=9606 GN=CAD PE=1 SV=3	0	20.703	5.07865	6	8	6	1	2225	242.8	6.46	100		100		100			300			300			300		0.124	0	9.7	6
High	IsMasterProtein	P28066	Proteasome subunit alpha type-5 OS=Homo sapiens OX=9606 GN=PSMA5 PE=1 SV=3	0	20.684	14.1079	2	8	2	1	241	26.4	4.79	1.032	0.01	2.372	0.01	100		147.6	152.4		89	211			300		0.874	0	25.37	2
High	IsMasterProtein	P63220	40S ribosomal protein S21 OS=Homo sapiens OX=9606 GN=RPS21 PE=1 SV=1	0	20.64	66.2651	8	18	8	1	83	9.1	8.5	100		2.767	0.569	100			300		69.2	191.4	39.4		300		18.307	0	22.35	8
High	IsMasterProtein	O43707	Alpha-actinin-4 OS=Homo sapiens OX=9606 GN=ACTN4 PE=1 SV=2	0	20.211	8.89133	6	19	3	1	911	104.8	5.44	0.372	0.01	100		0.159	3.301	218.6	81.4			300		67.3	10.7	222	0.34	3	13.22	6
High	IsMasterProtein	P32969	60S ribosomal protein L9 OS=Homo sapiens OX=9606 GN=RPL9 PE=1 SV=1	0	20.153	21.875	3	11	3	1	192	21.9	9.95	100		5.059	0.01	4.816	0.01		300		49.5	250.5		51.6	248.4		2.511	0	27.78	3
High	IsMasterProtein	P24534	Elongation factor 1-beta OS=Homo sapiens OX=9606 GN=EEF1B2 PE=1 SV=3	0	20.022	10.2222	3	12	3	1	225	24.7	4.67	0.633	0.01	5.617	0.01	3.978	0.01	183.7	116.3		45.3	254.7		60.3	239.7		1.154	0	20.31	3
High	IsMasterProtein	Q9UI30	Multifunctional methyltransferase subunit TRM112-like protein OS=Homo sapiens OX=9606 GN=TRMT112 PE=1 SV=1	0	19.557	56.8	5	9	5	1	125	14.2	5.26	100		3.043	15.86	100			300		15.1	45.9	239.1		300		2.594	0	16.37	5
High	IsMasterProtein	P20674	Cytochrome c oxidase subunit 5A, mitochondrial OS=Homo sapiens OX=9606 GN=COX5A PE=1 SV=2	0	19.312	26	3	6	3	1	150	16.8	6.79	100		100					300			300					1.31	0	11.54	3
High	IsMasterProtein	P02545	Prelamin-A/C OS=Homo sapiens OX=9606 GN=LMNA PE=1 SV=1	0	19.126	6.1747	5	10	5	1	664	74.1	7.02	100		100		100			300			300			300		0.292	0	16.65	5
High	IsMasterProtein	P05141	ADP/ATP translocase 2 OS=Homo sapiens OX=9606 GN=SLC25A5 PE=1 SV=7	0	19.073	20.1342	4	8	4	1	298	32.8	9.69	100		100		100			300			300			300		0.551	0	3.91	4
High	IsMasterProtein	P49327	Fatty acid synthase OS=Homo sapiens OX=9606 GN=FASN PE=1 SV=3	0	19.06	3.10633	5	12	5	1	2511	273.3	6.44	100		100		100			300			300			300		0.087	0	17.2	5
High	IsMasterProtein	P16401	Histone H1.5 OS=Homo sapiens OX=9606 GN=HIST1H1B PE=1 SV=3	0	18.779	15.9292	4	8	3	1	226	22.6	10.92	100		100		100			300			300			300		1.424	0	15.61	4
High	IsMasterProtein	P46013	Proliferation marker protein Ki-67 OS=Homo sapiens OX=9606 GN=MKI67 PE=1 SV=2	0	18.268	3.10197	7	10	1	1	3256	358.5	9.45					100									300		0.08	1	4.51	7
High	IsMasterProtein	P34897	Serine hydroxymethyltransferase, mitochondrial OS=Homo sapiens OX=9606 GN=SHMT2 PE=1 SV=3	0	18.191	14.6825	5	14	5	1	504	56	8.53	0.376	0.01	100		26.657	0.01	218	82			300		10.8	289.2		0.501	0	27.95	5
High	IsMasterProtein	P04792	Heat shock protein beta-1 OS=Homo sapiens OX=9606 GN=HSPB1 PE=1 SV=2	0	18.055	23.9024	3	7	3	1	205	22.8	6.4	100		1.72	3.858	100			300		45.6	78.5	175.9		300		1.031	0	10.49	3
High	IsMasterProtein	P38117	Electron transfer flavoprotein subunit beta OS=Homo sapiens OX=9606 GN=ETFB PE=1 SV=3	0	17.742	14.5098	5	17	5	1	255	27.8	8.1	0.781	0.01	100		100		168.4	131.6			300			300		1.738	0	13.24	5
High	IsMasterProtein	P46783	40S ribosomal protein S10 OS=Homo sapiens OX=9606 GN=RPS10 PE=1 SV=1	0	17.701	20.6061	2	17	2	1	165	18.9	10.15	5.526	0.01	0.751	0.01	1.039	0.01	46	254		171.3	128.7		147.1	152.9		1.031	0	47.42	2
High	IsMasterProtein	P09496-2	Isoform Non-brain of Clathrin light chain A OS=Homo sapiens OX=9606 GN=CLTA	0	17.677	17.8899	4	17	4	1	218	23.6	4.53	1.726	0.01	3.482	0.01	1.763	0.01	110.1	189.9		66.9	233.1		108.6	191.4		4.012	0	22	4
High	IsMasterProtein	Q9UQ80	Proliferation-associated protein 2G4 OS=Homo sapiens OX=9606 GN=PA2G4 PE=1 SV=3	0	17.592	21.5736	6	11	6	1	394	43.8	6.55	100		100		2.638	2.454		300			300		49.2	129.9	120.8	0.738	0	5.1	6
High	IsMasterProtein	P05386	60S acidic ribosomal protein P1 OS=Homo sapiens OX=9606 GN=RPLP1 PE=1 SV=1	0	17.037	14.0351	1	6	1	1	114	11.5	4.32	0.56	0.01	1.61	0.01	0.01	0.01	192.3	107.7		115	185		300			2.981	0	19.61	1
High	IsMasterProtein	P32119	Peroxiredoxin-2 OS=Homo sapiens OX=9606 GN=PRDX2 PE=1 SV=5	0	16.922	20.7071	5	10	4	1	198	21.9	5.97	100		100		100			300			300			300		1.61	1	8.93	5
High	IsMasterProtein	P62826	GTP-binding nuclear protein Ran OS=Homo sapiens OX=9606 GN=RAN PE=1 SV=3	0	16.563	24.537	6	13	6	1	216	24.4	7.49	0.389	0.01	100		100		216	84			300			300		4.337	0	9.92	6
High	IsMasterProtein	O60506-3	Isoform 3 of Heterogeneous nuclear ribonucleoprotein Q OS=Homo sapiens OX=9606 GN=SYNCRIP	0	16.499	8.00712	5	10	2	1	562	62.6	7.56	100				100			300						300		0.365	1	14.09	5
High	IsMasterProtein	P61254	60S ribosomal protein L26 OS=Homo sapiens OX=9606 GN=RPL26 PE=1 SV=1	0	16.454	18.6207	6	15	6	1	145	17.2	10.55	100		100		100			300			300			300		4.995	0	4.98	6
High	IsMasterProtein	Q15785	Mitochondrial import receptor subunit TOM34 OS=Homo sapiens OX=9606 GN=TOMM34 PE=1 SV=2	0	16.191	11.0032	3	7	3	1	309	34.5	8.98	100		100					300			300					0.389	0	15.51	3
High	IsMasterProtein	Q14697-2	Isoform 2 of Neutral alpha-glucosidase AB OS=Homo sapiens OX=9606 GN=GANAB	0	16.061	4.34783	4	12	4	1	966	109.4	6.24	100		0.906	1.494	0.405	0.01		300		88.2	79.9	131.8	213.6	86.4		0.228	0	19.45	4
High	IsMasterProtein	P04264	Keratin, type II cytoskeletal 1 OS=Homo sapiens OX=9606 GN=KRT1 PE=1 SV=6	0	16.051	12.1118	6	13	5	1	644	66	8.12	0.059	0.01			1.625	0.01	283.4	16.6					114.3	185.7		0.528	1	9.83	6
High	IsMasterProtein	P12004	Proliferating cell nuclear antigen OS=Homo sapiens OX=9606 GN=PCNA PE=1 SV=1	0	16.027	21.0728	4	13	4	1	261	28.8	4.69	2.337	0.01	100		100		89.9	210.1			300			300		1.069	0	12.38	4
High	IsMasterProtein	P17844	Probable ATP-dependent RNA helicase DDX5 OS=Homo sapiens OX=9606 GN=DDX5 PE=1 SV=1	0	16.013	7.49186	5	8	5	1	614	69.1	8.92	0.455	0.01	100				206.2	93.8			300					0.377	0	10.46	5
High	IsMasterProtein	P36578	60S ribosomal protein L4 OS=Homo sapiens OX=9606 GN=RPL4 PE=1 SV=5	0	15.941	12.178	5	10	5	1	427	47.7	11.06	100		100		1.376	1.614		300			300		75.2	103.5	121.3	0.585	0	4.74	5
High	IsMasterProtein	P16949-2	Isoform 2 of Stathmin OS=Homo sapiens OX=9606 GN=STMN1	0	15.824	8.04598	2	7	2	1	174	19.8	7.02	100		100		100			300			300			300		1.371	0	19.84	2
High	IsMasterProtein	P62899-2	Isoform 2 of 60S ribosomal protein L31 OS=Homo sapiens OX=9606 GN=RPL31	0	15.812	32.8125	4	11	4	1	128	14.6	10.8	100		100					300			300					4.179	0	2.58	4
High	IsMasterProtein	P54819	Adenylate kinase 2, mitochondrial OS=Homo sapiens OX=9606 GN=AK2 PE=1 SV=2	0	15.753	22.5941	4	9	4	1	239	26.5	7.81	100		100		100			300			300			300		0.719	0	16.96	4
High	IsMasterProtein	P26641-2	Isoform 2 of Elongation factor 1-gamma OS=Homo sapiens OX=9606 GN=EEF1G	0	15.701	7.59754	3	6	3	1	487	56.1	7.72	100		100		100			300			300			300		0.25	0	14.54	3
High	IsMasterProtein	P62318	Small nuclear ribonucleoprotein Sm D3 OS=Homo sapiens OX=9606 GN=SNRPD3 PE=1 SV=1	0	15.59	23.8095	4	8	4	1	126	13.9	10.32	0.359	0.01	100		100		220.7	79.3			300			300		2.594	0	17.2	4
High	IsMasterProtein	P21333	Filamin-A OS=Homo sapiens OX=9606 GN=FLNA PE=1 SV=4	0	15.482	2.38005	4	11	4	1	2647	280.6	6.06	0.542	0.01	1.031	0.01	100		194.6	105.4		147.7	152.3			300		0.079	0	8.38	4
High	IsMasterProtein	Q9Y490	Talin-1 OS=Homo sapiens OX=9606 GN=TLN1 PE=1 SV=3	0	15.14	2.1645	4	12	4	1	2541	269.6	6.07	100		100		100			300			300			300		0.076	0	10.86	4
High	IsMasterProtein	Q9BZE4	Nucleolar GTP-binding protein 1 OS=Homo sapiens OX=9606 GN=GTPBP4 PE=1 SV=3	0	15.006	3.15457	2	4	2	1	634	73.9	9.5			100		100						300			300		0.179	0	7.29	2
High	IsMasterProtein	P0C0S5	Histone H2A.Z OS=Homo sapiens OX=9606 GN=H2AFZ PE=1 SV=2	0	14.82	25.7812	5	15	4	1	128	13.5	10.58	100		100					300			300					5.813	0	17.04	5
High	IsMasterProtein	Q13435	Splicing factor 3B subunit 2 OS=Homo sapiens OX=9606 GN=SF3B2 PE=1 SV=2	0	14.765	6.03352	4	8	4	1	895	100.2	5.67	100		100					300			300					0.194	0	5.96	4
High	IsMasterProtein	P50395	Rab GDP dissociation inhibitor beta OS=Homo sapiens OX=9606 GN=GDI2 PE=1 SV=2	0	14.738	10.5618	3	8	3	1	445	50.6	6.47	0.512	0.01	100		0.445	0.01	198.4	101.6			300		207.7	92.3		0.374	0	5.65	3
High	IsMasterProtein	P37802-2	Isoform 2 of Transgelin-2 OS=Homo sapiens OX=9606 GN=TAGLN2	0	14.309	6.36364	1	8	1	1	220	24.4	8.25	100				100			300						300		0.585	0	14.39	1
High	IsMasterProtein	O75534-4	Isoform 4 of Cold shock domain-containing protein E1 OS=Homo sapiens OX=9606 GN=CSDE1	0	14.272	4.62085	4	9	4	1	844	93.7	6.52	100		100		100			300			300			300		0.172	0	15.07	4
High	IsMasterProtein	P33240	Cleavage stimulation factor subunit 2 OS=Homo sapiens OX=9606 GN=CSTF2 PE=1 SV=1	0	14.256	8.4922	3	8	3	1	577	60.9	6.83	100		100		100			300			300			300		0.304	0	12.55	3
High	IsMasterProtein	P35579	Myosin-9 OS=Homo sapiens OX=9606 GN=MYH9 PE=1 SV=4	0	14.191	1.47959	5	15	5	1	1960	226.4	5.6	100		100		1.149	0.379		300			300		118.7	136.4	44.9	0.113	0	13.53	5
High	IsMasterProtein	P30613	Pyruvate kinase PKLR OS=Homo sapiens OX=9606 GN=PKLR PE=1 SV=2	0	14.134	4.3554	3	9	1	1	574	61.8	7.74	100							300								0.274	0	22.72	3
High	IsMasterProtein	Q7Z6Z7	E3 ubiquitin-protein ligase HUWE1 OS=Homo sapiens OX=9606 GN=HUWE1 PE=1 SV=3	0	14.127	0.777321	2	5	2	1	4374	481.6	5.22	100		100		100			300			300			300		0.021	0	17.48	2
High	IsMasterProtein	P05023	Sodium/potassium-transporting ATPase subunit alpha-1 OS=Homo sapiens OX=9606 GN=ATP1A1 PE=1 SV=1	0	14.057	4.69208	3	8	3	1	1023	112.8	5.49	100		100		100			300			300			300		0.142	0	14.48	3
High	IsMasterProtein	Q9UK76-2	Isoform 2 of Jupiter microtubule associated homolog 1 OS=Homo sapiens OX=9606 GN=JPT1	0	13.915	27.6243	4	8	4	1	181	19.9	8.32	100		100		100			300			300			300		1.512	0	9.86	4
High	IsMasterProtein	P26640	Valine--tRNA ligase OS=Homo sapiens OX=9606 GN=VARS PE=1 SV=4	0	13.654	3.00633	3	7	3	1	1264	140.4	7.59	1.487	1.755	100		100		70.7	105.2	124.1		300			300		0.104	0	0	3
High	IsMasterProtein	Q7KZF4	Staphylococcal nuclease domain-containing protein 1 OS=Homo sapiens OX=9606 GN=SND1 PE=1 SV=1	0	13.566	7.91209	4	9	4	1	910	101.9	7.17	100		100		3.067	0.01		300			300		73.8	226.2		0.166	0	10.38	4
High	IsMasterProtein	P25705	ATP synthase subunit alpha, mitochondrial OS=Homo sapiens OX=9606 GN=ATP5F1A PE=1 SV=1	0	13.491	13.7432	7	18	7	1	553	59.7	9.13	0.66	0.01	1.479	0.01	0.701	0.01	180.7	119.3		121	179		176.4	123.6		0.645	0	6.09	7
High	IsMasterProtein	Q9ULV4-3	Isoform 3 of Coronin-1C OS=Homo sapiens OX=9606 GN=CORO1C	0	13.242	7.21063	3	6	3	1	527	58.9	7.75	100		100		100			300			300			300		0.259	0	8.16	3
High	IsMasterProtein	P0DMV9	Heat shock 70 kDa protein 1B OS=Homo sapiens OX=9606 GN=HSPA1B PE=1 SV=1	0	13.1	8.11232	4	10	3	1	641	70	5.66			100		100						300			300		0.274	0	7.26	4
High	IsMasterProtein	Q92945	Far upstream element-binding protein 2 OS=Homo sapiens OX=9606 GN=KHSRP PE=1 SV=4	0	13.021	7.59494	5	11	5	1	711	73.1	7.3	100		1.727	0.01	0.924	0.01		300		110	190		156	144		0.315	0	10.98	5
High	IsMasterProtein	O00515	Ladinin-1 OS=Homo sapiens OX=9606 GN=LAD1 PE=1 SV=2	0	12.988	5.60928	2	4	2	1	517	57.1	9.67	100		100		100			300			300			300		0.119	0	5.76	2
High	IsMasterProtein	Q9UKM9	RNA-binding protein Raly OS=Homo sapiens OX=9606 GN=RALY PE=1 SV=1	0	12.824	8.82353	3	10	3	1	306	32.4	9.17	100		100		3.226	0.01		300			300		71	229		0.778	0	10.39	3
High	IsMasterProtein	Q9UKK9	ADP-sugar pyrophosphatase OS=Homo sapiens OX=9606 GN=NUDT5 PE=1 SV=1	0	12.525	24.2009	4	8	4	1	219	24.3	4.94	100		100		1.259	3.404		300			300		53	66.7	180.3	1.154	0	10.74	4
High	IsMasterProtein	P82909	28S ribosomal protein S36, mitochondrial OS=Homo sapiens OX=9606 GN=MRPS36 PE=1 SV=2	0	12.428	16.5049	1	7	1	1	103	11.5	9.99	0.333	0.01	0.716	0.01	0.409	0.01	225.1	74.9		174.8	125.2		212.9	87.1		1.154	0	22.91	1
High	IsMasterProtein	P32322-3	Isoform 3 of Pyrroline-5-carboxylate reductase 1, mitochondrial OS=Homo sapiens OX=9606 GN=PYCR1	0	12.327	15.0289	3	7	3	1	346	36	7.61	100		100		100			300			300			300		0.468	0	10.17	3
High	IsMasterProtein	P43487	Ran-specific GTPase-activating protein OS=Homo sapiens OX=9606 GN=RANBP1 PE=1 SV=1	0	12.263	14.9254	3	5	3	1	201	23.3	5.29			100		100						300			300		0.995	0	2.49	3
High	IsMasterProtein	Q12904-2	Isoform 2 of Aminoacyl tRNA synthase complex-interacting multifunctional protein 1 OS=Homo sapiens OX=9606 GN=AIMP1	0	12.213	15.1786	3	6	3	1	336	37	8.65	100		100		100			300			300			300		0.389	0	12.73	3
High	IsMasterProtein	Q13011	Delta(3,5)-Delta(2,4)-dienoyl-CoA isomerase, mitochondrial OS=Homo sapiens OX=9606 GN=ECH1 PE=1 SV=2	0	12.211	9.45122	3	5	3	1	328	35.8	8					100									300		0.369	0	13.57	3
High	IsMasterProtein	P37837	Transaldolase OS=Homo sapiens OX=9606 GN=TALDO1 PE=1 SV=2	0	12.177	8.30861	2	5	2	1	337	37.5	6.81			100		100						300			300		0.334	0	0	2
High	IsMasterProtein	P19338	Nucleolin OS=Homo sapiens OX=9606 GN=NCL PE=1 SV=3	0	11.99	5.35211	2	5	2	1	710	76.6	4.7	2.917	6.855			100		27.9	81.2	190.9					300		0.155	0	8.65	2
High	IsMasterProtein	P30405	Peptidyl-prolyl cis-trans isomerase F, mitochondrial OS=Homo sapiens OX=9606 GN=PPIF PE=1 SV=1	0	11.899	22.7053	4	9	4	1	207	22	9.38	100		100		0.318	0.01		300			300		227.7	72.3		1.054	0	0	4
High	IsMasterProtein	P02786	Transferrin receptor protein 1 OS=Homo sapiens OX=9606 GN=TFRC PE=1 SV=2	0	11.747	3.94737	2	6	2	1	760	84.8	6.61	100		100		100			300			300			300		0.094	0	13.9	2
High	IsMasterProtein	P23528	Cofilin-1 OS=Homo sapiens OX=9606 GN=CFL1 PE=1 SV=3	0	11.744	19.8795	3	9	3	1	166	18.5	8.09	100		100		100			300			300			300		0.778	0	14.08	3
High	IsMasterProtein	P60660	Myosin light polypeptide 6 OS=Homo sapiens OX=9606 GN=MYL6 PE=1 SV=2	0	11.738	27.8146	3	7	3	1	151	16.9	4.65	100		100		100			300			300			300		0.874	0	11.7	3
High	IsMasterProtein	Q9ULX3	RNA-binding protein NOB1 OS=Homo sapiens OX=9606 GN=NOB1 PE=1 SV=1	0	11.714	9.70874	2	3	2	1	412	46.6	7.18	100		100					300			300					0.202	0	7.03	2
High	IsMasterProtein	P09497	Clathrin light chain B OS=Homo sapiens OX=9606 GN=CLTB PE=1 SV=1	0	11.474	6.55022	2	6	2	1	229	25.2	4.64	100		100		100			300			300			300		0.585	0	10.27	2
High	IsMasterProtein	Q9Y383	Putative RNA-binding protein Luc7-like 2 OS=Homo sapiens OX=9606 GN=LUC7L2 PE=1 SV=2	0	11.387	4.84694	3	8	3	1	392	46.5	10.01	0.437	1.132	100		100		116.8	51	132.2		300			300		0.624	0	6.62	3
High	IsMasterProtein	P62750	60S ribosomal protein L23a OS=Homo sapiens OX=9606 GN=RPL23A PE=1 SV=1	0	11.344	10.8974	1	3	1	1	156	17.7	10.45			100		100						300			300		0.668	0	10.17	1
High	IsMasterProtein	P11586	C-1-tetrahydrofolate synthase, cytoplasmic OS=Homo sapiens OX=9606 GN=MTHFD1 PE=1 SV=3	0	11.277	4.49198	4	11	4	1	935	101.5	7.3	100		100		3.069	0.01		300			300		73.7	226.3		0.212	0	10.46	4
High	IsMasterProtein	O43390-2	Isoform 2 of Heterogeneous nuclear ribonucleoprotein R OS=Homo sapiens OX=9606 GN=HNRNPR	0	11.128	5.03145	4	6	1	1	636	71.2	8.13	100				100			300						300		0.252	0	4.21	4
High	IsMasterProtein	P07195	L-lactate dehydrogenase B chain OS=Homo sapiens OX=9606 GN=LDHB PE=1 SV=2	0	11.102	9.28144	2	5	2	1	334	36.6	6.05	0.064	0.01	0.01	0.01	0.01	0.01	282	18		300			300			0.389	0	11.12	2
High	IsMasterProtein	Q7Z7K6-3	Isoform 3 of Centromere protein V OS=Homo sapiens OX=9606 GN=CENPV	0	11.086	8.82353	3	5	3	1	272	29.7	9.73	100		100		100			300			300			300		0.54	0	11.5	3
High	IsMasterProtein	Q5JTV8	Torsin-1A-interacting protein 1 OS=Homo sapiens OX=9606 GN=TOR1AIP1 PE=1 SV=2	0	11.047	8.74786	3	6	3	1	583	66.2	8.18					100									300		0.301	0	8.27	3
High	IsMasterProtein	P24752	Acetyl-CoA acetyltransferase, mitochondrial OS=Homo sapiens OX=9606 GN=ACAT1 PE=1 SV=1	0	10.93	11.4754	4	9	4	1	427	45.2	8.85	100		100		100			300			300			300		0.407	0	10.27	4
High	IsMasterProtein	P16144	Integrin beta-4 OS=Homo sapiens OX=9606 GN=ITGB4 PE=1 SV=5	0	10.914	3.01866	3	5	3	1	1822	202	6.09	100				100			300						300		0.064	0	8.17	3
High	IsMasterProtein	P62829	60S ribosomal protein L23 OS=Homo sapiens OX=9606 GN=RPL23 PE=1 SV=1	0	10.758	32.8571	3	7	3	1	140	14.9	10.51	100		100					300			300					0.995	0	8.99	3
High	IsMasterProtein	P62316	Small nuclear ribonucleoprotein Sm D2 OS=Homo sapiens OX=9606 GN=SNRPD2 PE=1 SV=1	0	10.749	16.9492	2	6	2	1	118	13.5	9.91	100		100		100			300			300			300		0.668	0	15.2	2
High	IsMasterProtein	Q7Z2W4	Zinc finger CCCH-type antiviral protein 1 OS=Homo sapiens OX=9606 GN=ZC3HAV1 PE=1 SV=3	0	10.733	3.10421	2	6	2	1	902	101.4	8.4	100		100		100			300			300			300		0.112	0	5.39	2
High	IsMasterProtein	Q02878	60S ribosomal protein L6 OS=Homo sapiens OX=9606 GN=RPL6 PE=1 SV=3	0	10.687	9.02778	4	14	4	1	288	32.7	10.58	1.299	0.01	2.671	0.01	100		130.5	169.5		81.7	218.3			300		0.833	0	8.62	4
High	IsMasterProtein	Q13573	SNW domain-containing protein 1 OS=Homo sapiens OX=9606 GN=SNW1 PE=1 SV=1	0	10.605	9.51493	3	5	3	1	536	61.5	9.52	100		100		100			300			300			300		0.225	0	2.59	3
High	IsMasterProtein	Q9H0D6	5'-3' exoribonuclease 2 OS=Homo sapiens OX=9606 GN=XRN2 PE=1 SV=1	0	10.595	5.05263	3	5	3	1	950	108.5	7.47	100		0.175	0.01	100			300		255.4	44.6			300		0.129	0	8.31	3
High	IsMasterProtein	O00425	Insulin-like growth factor 2 mRNA-binding protein 3 OS=Homo sapiens OX=9606 GN=IGF2BP3 PE=1 SV=2	0	10.555	6.21762	2	5	2	1	579	63.7	8.87	100		100		100			300			300			300		0.141	0	6.39	2
High	IsMasterProtein	Q86WX3	Active regulator of SIRT1 OS=Homo sapiens OX=9606 GN=RPS19BP1 PE=1 SV=1	0	10.495	27.2059	2	5	2	1	136	15.4	10.74	100		100		100			300			300			300		1.154	0	8.95	2
High	IsMasterProtein	P46087-4	Isoform 4 of Probable 28S rRNA (cytosine(4447)-C(5))-methyltransferase OS=Homo sapiens OX=9606 GN=NOP2	0	10.417	6.50888	3	5	3	1	845	92.8	9.19			100		100						300			300		0.166	0	2.54	3
High	IsMasterProtein	Q8WWM7-3	Isoform 3 of Ataxin-2-like protein OS=Homo sapiens OX=9606 GN=ATXN2L	0	10.335	5.83409	4	8	4	1	1097	115.5	8.66	100		100		100			300			300			300		0.233	0	4.14	4
High	IsMasterProtein	P09622	Dihydrolipoyl dehydrogenase, mitochondrial OS=Homo sapiens OX=9606 GN=DLD PE=1 SV=2	0	10.331	7.66208	3	5	3	1	509	54.1	7.85	100		100		100			300			300			300		0.259	0	7.92	3
High	IsMasterProtein	Q12906-7	Isoform 7 of Interleukin enhancer-binding factor 3 OS=Homo sapiens OX=9606 GN=ILF3	0	10.221	5.45657	3	5	3	1	898	95.7	8.81	100		100		100			300			300			300		0.162	0	3.46	3
High	IsMasterProtein	P56385	ATP synthase subunit e, mitochondrial OS=Homo sapiens OX=9606 GN=ATP5ME PE=1 SV=2	0	10.143	40.5797	4	11	4	1	69	7.9	9.35	0.399	0.01	100		100		214.4	85.6			300			300		9	0	3.89	4
High	IsMasterProtein	P48681	Nestin OS=Homo sapiens OX=9606 GN=NES PE=1 SV=2	0	10.141	3.94818	4	8	4	1	1621	177.3	4.36	100		100		100			300			300			300		0.094	0	8.99	4
High	IsMasterProtein	P22102	Trifunctional purine biosynthetic protein adenosine-3 OS=Homo sapiens OX=9606 GN=GART PE=1 SV=1	0	10.1	4.65347	3	6	3	1	1010	107.7	6.7	100		100		100			300			300			300		0.122	0	10.85	3
High	IsMasterProtein	P62280	40S ribosomal protein S11 OS=Homo sapiens OX=9606 GN=RPS11 PE=1 SV=3	0	10.087	23.4177	3	9	3	1	158	18.4	10.3	0.241	0.01	0.01	0.01	0.298	0.01	241.8	58.2		300			231.1	68.9		1.512	0	0	3
High	IsMasterProtein	Q9H6F5	Coiled-coil domain-containing protein 86 OS=Homo sapiens OX=9606 GN=CCDC86 PE=1 SV=1	0	10.053	16.3889	3	7	3	1	360	40.2	10.33	100		100		100			300			300			300		0.389	0	10.5	3
High	IsMasterProtein	Q14839-2	Isoform 2 of Chromodomain-helicase-DNA-binding protein 4 OS=Homo sapiens OX=9606 GN=CHD4	0	9.997	0.876289	1	7	1	1	1940	220.7	5.97					100									300		0.044	0	12.2	1
High	IsMasterProtein	P20290	Transcription factor BTF3 OS=Homo sapiens OX=9606 GN=BTF3 PE=1 SV=1	0	9.967	15.0485	2	5	2	1	206	22.2	9.38	100		100					300			300					0.701	0	2.9	2
High	IsMasterProtein	P26232	Catenin alpha-2 OS=Homo sapiens OX=9606 GN=CTNNA2 PE=1 SV=5	0	9.914	1.78384	1	3	1	1	953	105.2	5.71			100		100						300			300		0.081	0	3.17	1
High	IsMasterProtein	P40939	Trifunctional enzyme subunit alpha, mitochondrial OS=Homo sapiens OX=9606 GN=HADHA PE=1 SV=2	0	9.902	1.96592	1	4	1	1	763	82.9	9.04	100		100		100			300			300			300		0.108	0	11.45	1
High	IsMasterProtein	Q8IVT2	Mitotic interactor and substrate of PLK1 OS=Homo sapiens OX=9606 GN=MISP PE=1 SV=1	0	9.893	10.0147	4	7	4	1	679	75.3	6.83	100		100		1.045	1.421		300			300		86.6	90.4	123	0.315	0	5.17	4
High	IsMasterProtein	Q9NPE3	H/ACA ribonucleoprotein complex subunit 3 OS=Homo sapiens OX=9606 GN=NOP10 PE=1 SV=1	0	9.893	20.3125	2	7	2	1	64	7.7	9.99	0.17	0.01	100		0.792	0.01	256.4	43.6			300		167.4	132.6		4.623	0	15.91	2
High	IsMasterProtein	P25787	Proteasome subunit alpha type-2 OS=Homo sapiens OX=9606 GN=PSMA2 PE=1 SV=2	0	9.775	15.812	2	5	2	1	234	25.9	7.43	100		100		100			300			300			300		0.425	0	9.76	2
High	IsMasterProtein	P09455-3	Isoform 3 of Retinol-binding protein 1 OS=Homo sapiens OX=9606 GN=RBP1	0	9.755	27.3885	3	8	3	1	157	17.5	6.19	100		100		100			300			300			300		0.778	0	10.78	3
High	IsMasterProtein	Q9UKY7	Protein CDV3 homolog OS=Homo sapiens OX=9606 GN=CDV3 PE=1 SV=1	0	9.749	10.8527	2	2	2	1	258	27.3	6.4			100								300					0.389	0	2.21	2
High	IsMasterProtein	P62249	40S ribosomal protein S16 OS=Homo sapiens OX=9606 GN=RPS16 PE=1 SV=2	0	9.667	19.863	3	3	3	1	146	16.4	10.21					100									300		0.778	0	2.07	3
High	IsMasterProtein	O15371	Eukaryotic translation initiation factor 3 subunit D OS=Homo sapiens OX=9606 GN=EIF3D PE=1 SV=1	0	9.667	8.57664	4	7	4	1	548	63.9	6.05	1.039	0.01	100		100		147.1	152.9			300			300		0.407	0	2.54	4
High	IsMasterProtein	P22234-2	Isoform 2 of Multifunctional protein ADE2 OS=Homo sapiens OX=9606 GN=PAICS	0	9.655	8.33333	2	6	2	1	432	47.9	7.69			100		0.532	0.01					300		195.9	104.1		0.28	0	12.48	2
High	IsMasterProtein	P13010	X-ray repair cross-complementing protein 5 OS=Homo sapiens OX=9606 GN=XRCC5 PE=1 SV=3	0	9.631	4.5082	3	6	3	1	732	82.7	5.81	0.01	0.01	100		100		300				300			300		0.166	0	11.13	3
High	IsMasterProtein	P05091	Aldehyde dehydrogenase, mitochondrial OS=Homo sapiens OX=9606 GN=ALDH2 PE=1 SV=2	0	9.539	8.31721	4	8	4	1	517	56.3	7.05	100		100		100			300			300			300		0.389	0	5.78	4
High	IsMasterProtein	Q13895	Bystin OS=Homo sapiens OX=9606 GN=BYSL PE=1 SV=3	0	9.53	15.5606	3	4	3	1	437	49.6	8.12	100				100			300						300		0.374	0	2.78	3
High	IsMasterProtein	Q96T88-2	Isoform 2 of E3 ubiquitin-protein ligase UHRF1 OS=Homo sapiens OX=9606 GN=UHRF1	0	9.459	2.60546	1	3	1	1	806	91.1	7.44	100		100					300			300					0.11	0	0	1
High	IsMasterProtein	Q14676	Mediator of DNA damage checkpoint protein 1 OS=Homo sapiens OX=9606 GN=MDC1 PE=1 SV=3	0	9.454	3.20728	2	3	2	1	2089	226.5	5.47			100								300					0.048	0	3.65	2
High	IsMasterProtein	P15531-2	Isoform 2 of Nucleoside diphosphate kinase A OS=Homo sapiens OX=9606 GN=NME1	0	9.408	21.4689	3	5	3	1	177	19.6	5.58			100		0.425	0.01					300		210.5	89.5		0.874	0	5.15	3
High	IsMasterProtein	Q13148	TAR DNA-binding protein 43 OS=Homo sapiens OX=9606 GN=TARDBP PE=1 SV=1	0	9.364	5.07246	2	4	2	1	414	44.7	6.19	100				100			300						300		0.274	0	9.14	2
High	IsMasterProtein	P84098	60S ribosomal protein L19 OS=Homo sapiens OX=9606 GN=RPL19 PE=1 SV=1	0	9.363	18.8776	4	6	4	1	196	23.5	11.47	100		100		100			300			300			300		1.783	0	5.5	4
High	IsMasterProtein	P46778	60S ribosomal protein L21 OS=Homo sapiens OX=9606 GN=RPL21 PE=1 SV=2	0	9.182	18.75	3	6	3	1	160	18.6	10.49	100		100		100			300			300			300		1.154	0	6.34	3
High	IsMasterProtein	Q12931	Heat shock protein 75 kDa, mitochondrial OS=Homo sapiens OX=9606 GN=TRAP1 PE=1 SV=3	0	9.168	4.54545	2	3	1	1	704	80.1	8.21	100							300								0.101	0	7.71	2
High	IsMasterProtein	Q92841	Probable ATP-dependent RNA helicase DDX17 OS=Homo sapiens OX=9606 GN=DDX17 PE=1 SV=2	0	9.149	6.44719	3	5	3	1	729	80.2	8.27	100				100			300						300		0.189	0	8.94	3
High	IsMasterProtein	Q9BWJ5	Splicing factor 3B subunit 5 OS=Homo sapiens OX=9606 GN=SF3B5 PE=1 SV=1	0	9.124	26.7442	3	9	3	1	86	10.1	6.35	100		100		100			300			300			300		3.642	0	11.04	3
High	IsMasterProtein	Q9Y5S9	RNA-binding protein 8A OS=Homo sapiens OX=9606 GN=RBM8A PE=1 SV=1	0	9.095	10.9195	1	3	1	1	174	19.9	5.72	100							300								0.334	0	7.19	1
High	IsMasterProtein	Q8TF09	Dynein light chain roadblock-type 2 OS=Homo sapiens OX=9606 GN=DYNLRB2 PE=1 SV=1	0	9.037	18.75	2	6	2	1	96	10.8	7.5	100		100		100			300			300			300		1.154	0	7.04	2
High	IsMasterProtein	Q9Y3U8	60S ribosomal protein L36 OS=Homo sapiens OX=9606 GN=RPL36 PE=1 SV=3	0	8.946	22.8571	2	6	2	1	105	12.2	11.59	100		100		4.363	0.01		300			300		55.9	244.1		2.162	0	7.35	2
High	IsMasterProtein	Q9NPA8	Transcription and mRNA export factor ENY2 OS=Homo sapiens OX=9606 GN=ENY2 PE=1 SV=1	0	8.804	24.7525	2	8	2	1	101	11.5	9.33	100		100		100			300			300			300		2.162	0	7.05	2
High	IsMasterProtein	Q15365	Poly(rC)-binding protein 1 OS=Homo sapiens OX=9606 GN=PCBP1 PE=1 SV=2	0	8.709	10.3933	2	2	2	1	356	37.5	7.09			100		100						300			300		0.245	0	3.43	2
High	IsMasterProtein	P62424	60S ribosomal protein L7a OS=Homo sapiens OX=9606 GN=RPL7A PE=1 SV=2	0	8.707	6.01504	2	4	2	1	266	30	10.61																0.359	0	4.03	2
High	IsMasterProtein	P07355-2	Isoform 2 of Annexin A2 OS=Homo sapiens OX=9606 GN=ANXA2	0	8.691	14.8459	4	8	4	1	357	40.4	8.37	100		100		100			300			300			300		0.445	0	5.09	4
High	IsMasterProtein	O95831	Apoptosis-inducing factor 1, mitochondrial OS=Homo sapiens OX=9606 GN=AIFM1 PE=1 SV=1	0	8.631	4.5677	2	8	2	1	613	66.9	8.95	100		100		100			300			300			300		0.233	0	2.41	2
High	IsMasterProtein	Q14566	DNA replication licensing factor MCM6 OS=Homo sapiens OX=9606 GN=MCM6 PE=1 SV=1	0	8.595	4.99391	3	8	3	1	821	92.8	5.41	100		100		0.537	0.37		300			300		157.3	84.5	58.1	0.129	0	0	3
High	IsMasterProtein	P42695	Condensin-2 complex subunit D3 OS=Homo sapiens OX=9606 GN=NCAPD3 PE=1 SV=2	0	8.595	1.33511	1	3	1	1	1498	168.8	7.5																0.028	0	8.89	1
High	IsMasterProtein	Q92598-4	Isoform 4 of Heat shock protein 105 kDa OS=Homo sapiens OX=9606 GN=HSPH1	0	8.55	2.67442	1	4	1	1	860	97.4	5.72	100		100		100			300			300			300		0.084	0	3.81	1
High	IsMasterProtein	P31930	Cytochrome b-c1 complex subunit 1, mitochondrial OS=Homo sapiens OX=9606 GN=UQCRC1 PE=1 SV=3	0	8.497	7.70833	3	8	3	1	480	52.6	6.37	100		100		100			300			300			300		0.318	0	14.78	3
High	IsMasterProtein	P62304	Small nuclear ribonucleoprotein E OS=Homo sapiens OX=9606 GN=SNRPE PE=1 SV=1	0	8.474	17.3913	1	6	1	1	92	10.8	9.44	1.193	0.01	100		100		136.8	163.2			300			300		4.623	0	13.69	1
High	IsMasterProtein	P30044	Peroxiredoxin-5, mitochondrial OS=Homo sapiens OX=9606 GN=PRDX5 PE=1 SV=4	0	8.466	18.6916	2	4	2	1	214	22.1	8.7	100		100		100			300			300			300		0.425	0	5.82	2
High	IsMasterProtein	P61247	40S ribosomal protein S3a OS=Homo sapiens OX=9606 GN=RPS3A PE=1 SV=2	0	8.328	22.3485	3	6	3	1	264	29.9	9.73	100		100		100			300			300			300		0.438	0	4.6	3
High	IsMasterProtein	P78527	DNA-dependent protein kinase catalytic subunit OS=Homo sapiens OX=9606 GN=PRKDC PE=1 SV=3	0	8.3	1.21124	3	4	3	1	4128	468.8	7.12	100		100		100			300			300			300		0.027	0	0	3
High	IsMasterProtein	P63173	60S ribosomal protein L38 OS=Homo sapiens OX=9606 GN=RPL38 PE=1 SV=2	0	8.294	61.4286	3	6	3	1	70	8.2	10.1	100		100		100			300			300			300		9	0	0	3
High	IsMasterProtein	P14866	Heterogeneous nuclear ribonucleoprotein L OS=Homo sapiens OX=9606 GN=HNRNPL PE=1 SV=2	0	8.266	9.8472	2	3	2	1	589	64.1	8.22			0.67	0.01						179.6	120.4					0.166	0	7.28	2
High	IsMasterProtein	Q9UG63-2	Isoform 2 of ATP-binding cassette sub-family F member 2 OS=Homo sapiens OX=9606 GN=ABCF2	0	8.263	3.94322	2	2	2	1	634	72.4	7.49					100									300		0.129	0	0	2
High	IsMasterProtein	P15924	Desmoplakin OS=Homo sapiens OX=9606 GN=DSP PE=1 SV=3	0	8.259	1.25392	2	4	2	1	2871	331.6	6.81	0.459	2.006	0.989	3.404	0.627	2.289	86.6	39.7	173.7	55.6	55	189.3	76.6	48	175.4	0.022	0	9.79	2
High	IsMasterProtein	P55809	Succinyl-CoA:3-ketoacid coenzyme A transferase 1, mitochondrial OS=Homo sapiens OX=9606 GN=OXCT1 PE=1 SV=1	0	8.253	4.23077	2	4	2	1	520	56.1	7.46	100		100		100			300			300			300		0.172	0	9.02	2
High	IsMasterProtein	Q12905	Interleukin enhancer-binding factor 2 OS=Homo sapiens OX=9606 GN=ILF2 PE=1 SV=2	0	8.177	13.0769	2	5	2	1	390	43	5.26	100		100					300			300					0.245	0	5.48	2
High	IsMasterProtein	Q09028	Histone-binding protein RBBP4 OS=Homo sapiens OX=9606 GN=RBBP4 PE=1 SV=3	0	8.107	11.0588	3	6	1	1	425	47.6	4.89					100									300		0.413	0	0	3
High	IsMasterProtein	Q9NS69	Mitochondrial import receptor subunit TOM22 homolog OS=Homo sapiens OX=9606 GN=TOMM22 PE=1 SV=3	0	8.1	17.6056	1	2	1	1	142	15.5	4.34	100							300								0.389	0	9.58	1
High	IsMasterProtein	Q9Y3B7	39S ribosomal protein L11, mitochondrial OS=Homo sapiens OX=9606 GN=MRPL11 PE=1 SV=1	0	8.091	21.3542	2	3	2	1	192	20.7	9.91	100		100					300			300					0.389	0	5.24	2
High	IsMasterProtein	Q9NPD3	Exosome complex component RRP41 OS=Homo sapiens OX=9606 GN=EXOSC4 PE=1 SV=3	0	8.081	6.12245	2	6	2	1	245	26.4	6.52	100		0.963	0.01				300		152.8	147.2					0.701	0	5.35	2
High	IsMasterProtein	O95347	Structural maintenance of chromosomes protein 2 OS=Homo sapiens OX=9606 GN=SMC2 PE=1 SV=2	0	8.081	2.67335	2	4	2	1	1197	135.6	8.43			100		100						300			300		0.061	0	6.65	2
High	IsMasterProtein	P12814-4	Isoform 4 of Alpha-actinin-1 OS=Homo sapiens OX=9606 GN=ACTN1	0	7.946	5.26882	4	15	1	1	930	107.1	5.58			100		100						300			300		0.201	0	3.78	4
High	IsMasterProtein	P15880	40S ribosomal protein S2 OS=Homo sapiens OX=9606 GN=RPS2 PE=1 SV=2	0	7.883	7.50853	2	3	2	1	293	31.3	10.24	100				100			300						300		0.233	0	7.64	2
High	IsMasterProtein	Q15459	Splicing factor 3A subunit 1 OS=Homo sapiens OX=9606 GN=SF3A1 PE=1 SV=1	0	7.817	4.53972	2	6	2	1	793	88.8	5.22	100		100		100			300			300			300		0.116	0	10.68	2
High	IsMasterProtein	Q9BR76	Coronin-1B OS=Homo sapiens OX=9606 GN=CORO1B PE=1 SV=1	0	7.749	10.8384	2	7	2	1	489	54.2	5.88	100		100		100			300			300			300		0.202	0	13.25	2
High	IsMasterProtein	Q9H307	Pinin OS=Homo sapiens OX=9606 GN=PNN PE=1 SV=5	0	7.739	3.06834	1	2	1	1	717	81.6	7.14			100		100						300			300		0.054	0	6.97	1
High	IsMasterProtein	P62854	40S ribosomal protein S26 OS=Homo sapiens OX=9606 GN=RPS26 PE=1 SV=3	0	7.728	13.0435	1	3	1	1	115	13	11	100				100			300						300		0.468	0	3.82	1
High	IsMasterProtein	Q16576-2	Isoform 2 of Histone-binding protein RBBP7 OS=Homo sapiens OX=9606 GN=RBBP7	0	7.695	6.82303	3	7	1	1	469	52.3	5.27	100		100		100			300			300			300		0.369	2	0	3
High	IsMasterProtein	Q8WWI1	LIM domain only protein 7 OS=Homo sapiens OX=9606 GN=LMO7 PE=1 SV=3	0	7.654	3.0303	3	5	3	1	1683	192.6	8.09			100		100						300			300		0.063	0	10.02	3
High	IsMasterProtein	O75367	Core histone macro-H2A.1 OS=Homo sapiens OX=9606 GN=H2AFY PE=1 SV=4	0	7.652	5.10753	2	3	2	1	372	39.6	9.79			100		100						300			300		0.274	0	2.72	2
High	IsMasterProtein	P11177	Pyruvate dehydrogenase E1 component subunit beta, mitochondrial OS=Homo sapiens OX=9606 GN=PDHB PE=1 SV=3	0	7.541	7.79944	2	5	2	1	359	39.2	6.65	100		100		100			300			300			300		0.292	0	6.84	2
High	IsMasterProtein	Q9GZT3	SRA stem-loop-interacting RNA-binding protein, mitochondrial OS=Homo sapiens OX=9606 GN=SLIRP PE=1 SV=1	0	7.524	22.0183	3	8	3	1	109	12.3	10.24	100		100		100			300			300			300		0.874	0	9.9	3
High	IsMasterProtein	Q00610	Clathrin heavy chain 1 OS=Homo sapiens OX=9606 GN=CLTC PE=1 SV=5	0	7.522	1.85075	2	6	2	1	1675	191.5	5.69	100		100		100			300			300			300		0.05	0	8.76	2
High	IsMasterProtein	P55265-4	Isoform 4 of Double-stranded RNA-specific adenosine deaminase OS=Homo sapiens OX=9606 GN=ADAR	0	7.457	2.44287	2	4	2	1	1269	140.7	8.56	100				100			300						300		0.059	0	8.68	2
High	IsMasterProtein	Q68CZ2	Tensin-3 OS=Homo sapiens OX=9606 GN=TNS3 PE=1 SV=2	0	7.45	2.56055	2	4	2	1	1445	155.2	6.81	100		100		100			300			300			300		0.07	0	5.44	2
High	IsMasterProtein	Q99798	Aconitate hydratase, mitochondrial OS=Homo sapiens OX=9606 GN=ACO2 PE=1 SV=2	0	7.441	4.87179	2	6	2	1	780	85.4	7.61					100									300		0.119	0	7.88	2
High	IsMasterProtein	P46777	60S ribosomal protein L5 OS=Homo sapiens OX=9606 GN=RPL5 PE=1 SV=3	0	7.394	8.41751	3	6	3	1	297	34.3	9.72	100		100		100			300			300			300		0.468	0	6.43	3
High	IsMasterProtein	O15347	High mobility group protein B3 OS=Homo sapiens OX=9606 GN=HMGB3 PE=1 SV=4	0	7.382	11.5	1	2	1	1	200	23	8.37	100							300								0.233	0	8.02	1
High	IsMasterProtein	P62701	40S ribosomal protein S4, X isoform OS=Homo sapiens OX=9606 GN=RPS4X PE=1 SV=2	0	7.352	7.22433	1	4	1	1	263	29.6	10.15	100		1.124	0.01	100			300		141.2	158.8			300		0.259	0	3.3	1
High	IsMasterProtein	Q96AG4	Leucine-rich repeat-containing protein 59 OS=Homo sapiens OX=9606 GN=LRRC59 PE=1 SV=1	0	7.342	13.6808	3	4	3	1	307	34.9	9.57	100							300								0.468	0	5.22	3
High	IsMasterProtein	P45880-1	Isoform 1 of Voltage-dependent anion-selective channel protein 2 OS=Homo sapiens OX=9606 GN=VDAC2	0	7.336	19.0939	4	7	4	1	309	33.4	7.59	100		100		100			300			300			300		0.624	0	0	4
High	IsMasterProtein	Q9Y265	RuvB-like 1 OS=Homo sapiens OX=9606 GN=RUVBL1 PE=1 SV=1	0	7.297	7.89474	3	5	3	1	456	50.2	6.42	100		100		100			300			300			300		0.334	0	8.9	3
High	IsMasterProtein	P00338-3	Isoform 3 of L-lactate dehydrogenase A chain OS=Homo sapiens OX=9606 GN=LDHA	0	7.253	10.5263	4	7	4	1	361	39.8	8.43			100		100						300			300		0.389	0	9.11	4
High	IsMasterProtein	O94776	Metastasis-associated protein MTA2 OS=Homo sapiens OX=9606 GN=MTA2 PE=1 SV=1	0	7.227	6.13772	2	3	2	1	668	75	9.66			100		100						300			300		0.099	0	5.96	2
High	IsMasterProtein	Q9UHD8	Septin-9 OS=Homo sapiens OX=9606 GN=SEPT9 PE=1 SV=2	0	7.151	12.116	4	7	4	1	586	65.4	8.97	100		100		100			300			300			300		0.259	0	2.31	4
High	IsMasterProtein	Q96EL3	39S ribosomal protein L53, mitochondrial OS=Homo sapiens OX=9606 GN=MRPL53 PE=1 SV=1	0	7.08	16.0714	1	1	1	1	112	12.1	8.76			100								300					0.292	0	3.41	1
High	IsMasterProtein	Q9Y446-2	Isoform PKP3b of Plakophilin-3 OS=Homo sapiens OX=9606 GN=PKP3	0	7.06	4.6798	3	6	3	1	812	88.6	9.42			100		100						300			300		0.139	0	9.74	3
High	IsMasterProtein	Q99961	Endophilin-A2 OS=Homo sapiens OX=9606 GN=SH3GL1 PE=1 SV=1	0	6.961	6.25	2	5	2	1	368	41.5	5.43	100		100		100			300			300			300		0.222	0	8.97	2
High	IsMasterProtein	Q13177	Serine/threonine-protein kinase PAK 2 OS=Homo sapiens OX=9606 GN=PAK2 PE=1 SV=3	0	6.918	3.81679	1	2	1	1	524	58	5.96	100		100					300			300					0.089	0	5.53	1
High	IsMasterProtein	P62191	26S proteasome regulatory subunit 4 OS=Homo sapiens OX=9606 GN=PSMC1 PE=1 SV=1	0	6.905	5.45455	2	4	2	1	440	49.2	6.21	100		100		100			300			300			300		0.179	0	8.03	2
High	IsMasterProtein	P49959-3	Isoform 3 of Double-strand break repair protein MRE11 OS=Homo sapiens OX=9606 GN=MRE11	0	6.875	3.93812	2	5	2	1	711	81	6.15	100							300								0.119	0	7.09	2
High	IsMasterProtein	Q13951-2	Isoform 2 of Core-binding factor subunit beta OS=Homo sapiens OX=9606 GN=CBFB	0	6.854	16.0428	2	4	2	1	187	22	5.58	100		100		100			300			300			300		0.468	0	12.22	2
High	IsMasterProtein	O75947	ATP synthase subunit d, mitochondrial OS=Homo sapiens OX=9606 GN=ATP5PD PE=1 SV=3	0	6.839	21.118	2	3	2	1	161	18.5	5.3			100								300					0.52	0	2.79	2
High	IsMasterProtein	P18124	60S ribosomal protein L7 OS=Homo sapiens OX=9606 GN=RPL7 PE=1 SV=1	0	6.795	13.3065	2	6	2	1	248	29.2	10.65	100		100		100			300			300			300		0.54	0	0	2
High	IsMasterProtein	Q13185	Chromobox protein homolog 3 OS=Homo sapiens OX=9606 GN=CBX3 PE=1 SV=4	0	6.782	12.0219	1	1	1	1	183	20.8	5.33																0.259	0	3.72	1
High	IsMasterProtein	Q6PK04	Coiled-coil domain-containing protein 137 OS=Homo sapiens OX=9606 GN=CCDC137 PE=1 SV=1	0	6.668	6.22837	1	3	1	1	289	33.2	10.93					100									300		0.259	0	6.66	1
High	IsMasterProtein	Q14974	Importin subunit beta-1 OS=Homo sapiens OX=9606 GN=KPNB1 PE=1 SV=2	0	6.65	2.39726	3	6	3	1	876	97.1	4.78	0.526	3.803	0.676	0.01	0.533	0.01	56.3	29.6	214.1	179	121		195.7	104.3		0.17	0	0	3
High	IsMasterProtein	Q9NX18	Succinate dehydrogenase assembly factor 2, mitochondrial OS=Homo sapiens OX=9606 GN=SDHAF2 PE=1 SV=1	0	6.566	8.43373	1	2	1	1	166	19.6	6.8	100		100					300			300					0.233	0	5.9	1
High	IsMasterProtein	P34932	Heat shock 70 kDa protein 4 OS=Homo sapiens OX=9606 GN=HSPA4 PE=1 SV=4	0	6.546	5.59524	3	3	3	1	840	94.3	5.19			100		100						300			300		0.126	0	1.69	3
High	IsMasterProtein	P35222	Catenin beta-1 OS=Homo sapiens OX=9606 GN=CTNNB1 PE=1 SV=1	0	6.496	4.86556	2	4	2	1	781	85.4	5.86	100				100			300						300		0.108	0	4.66	2
High	IsMasterProtein	Q9NX63	MICOS complex subunit MIC19 OS=Homo sapiens OX=9606 GN=CHCHD3 PE=1 SV=1	0	6.494	8.37004	1	3	1	1	227	26.1	8.28	100		100					300			300					0.136	0	5.87	1
High	IsMasterProtein	Q9UJZ1	Stomatin-like protein 2, mitochondrial OS=Homo sapiens OX=9606 GN=STOML2 PE=1 SV=1	0	6.474	10.6742	2	4	2	1	356	38.5	7.39	100				100			300						300		0.259	0	8.68	2
High	IsMasterProtein	Q9UKV3	Apoptotic chromatin condensation inducer in the nucleus OS=Homo sapiens OX=9606 GN=ACIN1 PE=1 SV=2	0	6.443	3.72856	2	4	2	1	1341	151.8	6.43	100				100			300						300		0.06	0	5.13	2
High	IsMasterProtein	P14735	Insulin-degrading enzyme OS=Homo sapiens OX=9606 GN=IDE PE=1 SV=4	0	6.341	1.86457	1	3	1	1	1019	117.9	6.61	100				100			300						300		0.037	0	8.67	1
High	IsMasterProtein	P48637	Glutathione synthetase OS=Homo sapiens OX=9606 GN=GSS PE=1 SV=1	0	6.339	7.80591	2	2	2	1	474	52.4	5.92			2.347	6.214						31.4	73.6	195				0.15	0	2.95	2
High	IsMasterProtein	P50454	Serpin H1 OS=Homo sapiens OX=9606 GN=SERPINH1 PE=1 SV=2	0	6.273	8.85167	2	5	2	1	418	46.4	8.69			100		100						300			300		0.202	0	8.53	2
High	IsMasterProtein	Q9BWF3	RNA-binding protein 4 OS=Homo sapiens OX=9606 GN=RBM4 PE=1 SV=1	0	6.256	7.69231	1	2	1	1	364	40.3	7.08																0.101	0	2.87	1
High	IsMasterProtein	P49207	60S ribosomal protein L34 OS=Homo sapiens OX=9606 GN=RPL34 PE=1 SV=3	0	6.218	10.2564	1	1	1	1	117	13.3	11.47					100									300		0.468	0	3	1
High	IsMasterProtein	Q9Y5J7	Mitochondrial import inner membrane translocase subunit Tim9 OS=Homo sapiens OX=9606 GN=TIMM9 PE=1 SV=1	0	6.204	25.8427	1	1	1	1	89	10.4	7.21					100									300		0.468	0	2.73	1
High	IsMasterProtein	Q9HAV7	GrpE protein homolog 1, mitochondrial OS=Homo sapiens OX=9606 GN=GRPEL1 PE=1 SV=2	0	6.202	5.99078	1	7	1	1	217	24.3	8.12	0.412	0.01	0.792	0.01	0.554	0.01	212.5	87.5		167.4	132.6		193.1	106.9		0.292	0	10.95	1
High	IsMasterProtein	P57740	Nuclear pore complex protein Nup107 OS=Homo sapiens OX=9606 GN=NUP107 PE=1 SV=1	0	6.184	3.35135	2	4	2	1	925	106.3	5.43	100		100		100			300			300			300		0.083	0	5.64	2
High	IsMasterProtein	P14854	Cytochrome c oxidase subunit 6B1 OS=Homo sapiens OX=9606 GN=COX6B1 PE=1 SV=2	0	6.169	50	3	6	3	1	86	10.2	7.05	100		100		100			300			300			300		1.683	0	2.08	3
High	IsMasterProtein	P28290	Protein ITPRID2 OS=Homo sapiens OX=9606 GN=ITPRID2 PE=1 SV=3	0	6.132	2.5417	2	4	2	1	1259	138.3	5.19	100		100		100			300			300			300		0.062	0	6.64	2
High	IsMasterProtein	P26447	Protein S100-A4 OS=Homo sapiens OX=9606 GN=S100A4 PE=1 SV=1	0	6.092	27.7228	3	6	3	1	101	11.7	6.11	100		100		100			300			300			300		2.162	0	0	3
High	IsMasterProtein	P20700	Lamin-B1 OS=Homo sapiens OX=9606 GN=LMNB1 PE=1 SV=2	0	6.029	7.16724	3	9	2	1	586	66.4	5.16	0.437	0.715			0.611	0.184	139.4	61	99.6				167.1	102.1	30.7	0.194	1	0	3
High	IsMasterProtein	P53999	Activated RNA polymerase II transcriptional coactivator p15 OS=Homo sapiens OX=9606 GN=SUB1 PE=1 SV=3	0	6.022	18.1102	2	5	2	1	127	14.4	9.6	100		100		100			300			300			300		0.585	0	0	2
High	IsMasterProtein	Q9UHV9	Prefoldin subunit 2 OS=Homo sapiens OX=9606 GN=PFDN2 PE=1 SV=1	0	6.018	16.2338	2	4	2	1	154	16.6	6.58	100		100					300			300					0.468	0	2.76	2
High	IsMasterProtein	Q9H910-3	Isoform 3 of Jupiter microtubule associated homolog 2 OS=Homo sapiens OX=9606 GN=JPT2	0	6.003	22.9358	2	2	2	1	218	23	9.57			100								300					0.359	0	2.55	2
High	IsMasterProtein	P52907	F-actin-capping protein subunit alpha-1 OS=Homo sapiens OX=9606 GN=CAPZA1 PE=1 SV=3	0	5.985	6.29371	1	1	1	1	286	32.9	5.69	100							300								0.155	0	4.2	1
High	IsMasterProtein	P62857	40S ribosomal protein S28 OS=Homo sapiens OX=9606 GN=RPS28 PE=1 SV=1	0	5.95	56.5217	2	4	2	1	69	7.8	10.7	100		100					300			300					3.642	0	0	2
High	IsMasterProtein	P50914	60S ribosomal protein L14 OS=Homo sapiens OX=9606 GN=RPL14 PE=1 SV=4	0	5.868	10.2326	3	7	3	1	215	23.4	10.93	100		100					300			300					0.778	0	0	3
High	IsMasterProtein	P82979	SAP domain-containing ribonucleoprotein OS=Homo sapiens OX=9606 GN=SARNP PE=1 SV=3	0	5.867	10	1	4	1	1	210	23.7	6.42	100				100			300						300		0.194	0	10.59	1
High	IsMasterProtein	Q99829	Copine-1 OS=Homo sapiens OX=9606 GN=CPNE1 PE=1 SV=1	0	5.827	6.14525	2	5	2	1	537	59	5.83	0.631	6.562	0.826	5.92	1.141	4.721	36.6	23.1	240.3	38.7	32	229.3	43.7	49.9	206.4	0.212	0	2.4	2
High	IsMasterProtein	P46937-9	Isoform 9 of Transcriptional coactivator YAP1 OS=Homo sapiens OX=9606 GN=YAP1	0	5.811	7.48031	4	6	4	1	508	54.9	5.24	100		100		100			300			300			300		0.52	0	1.87	4
High	IsMasterProtein	P62861	40S ribosomal protein S30 OS=Homo sapiens OX=9606 GN=FAU PE=1 SV=1	0	5.751	18.6441	2	5	2	1	59	6.6	12.15	0.562	0.01	0.01	0.01	0.872	0.01	192.1	107.9		300			160.2	139.8		3.642	0	5.68	2
High	IsMasterProtein	Q9Y5M8	Signal recognition particle receptor subunit beta OS=Homo sapiens OX=9606 GN=SRPRB PE=1 SV=3	0	5.714	7.38007	1	3	1	1	271	29.7	9.04	100		100					300			300					0.129	0	2.58	1
High	IsMasterProtein	Q8NC51	Plasminogen activator inhibitor 1 RNA-binding protein OS=Homo sapiens OX=9606 GN=SERBP1 PE=1 SV=2	0	5.713	5.14706	1	3	1	1	408	44.9	8.65					100									300		0.212	0	3.46	1
High	IsMasterProtein	Q9Y2W1	Thyroid hormone receptor-associated protein 3 OS=Homo sapiens OX=9606 GN=THRAP3 PE=1 SV=2	0	5.661	4.71204	3	4	3	1	955	108.6	10.15	100		100		100			300			300			300		0.126	0	2.1	3
High	IsMasterProtein	A8MWD9	Putative small nuclear ribonucleoprotein G-like protein 15 OS=Homo sapiens OX=9606 GN=SNRPGP15 PE=5 SV=2	0	5.659	17.1053	1	1	1	1	76	8.5	8.84																0.585	0	3.33	1
High	IsMasterProtein	Q9H4L4	Sentrin-specific protease 3 OS=Homo sapiens OX=9606 GN=SENP3 PE=1 SV=2	0	5.633	3.48432	1	3	1	1	574	65	8.56	100							300								0.08	0	8.13	1
High	IsMasterProtein	P98175-5	Isoform 5 of RNA-binding protein 10 OS=Homo sapiens OX=9606 GN=RBM10	0	5.619	4.32161	2	3	2	1	995	110.3	6.28					100									300		0.086	0	2.08	2
High	IsMasterProtein	O75607	Nucleoplasmin-3 OS=Homo sapiens OX=9606 GN=NPM3 PE=1 SV=3	0	5.599	16.2921	1	1	1	1	178	19.3	4.63																0.292	0	4.12	1
High	IsMasterProtein	Q9BVJ6	U3 small nucleolar RNA-associated protein 14 homolog A OS=Homo sapiens OX=9606 GN=UTP14A PE=1 SV=1	0	5.576	3.63165	2	2	2	1	771	87.9	7.87	100				100			300						300		0.103	0	2.2	2
High	IsMasterProtein	P27816	Microtubule-associated protein 4 OS=Homo sapiens OX=9606 GN=MAP4 PE=1 SV=3	0	5.574	1.21528	1	3	1	1	1152	120.9	5.43					100									300		0.032	0	8.14	1
High	IsMasterProtein	P42167	Lamina-associated polypeptide 2, isoforms beta/gamma OS=Homo sapiens OX=9606 GN=TMPO PE=1 SV=2	0	5.55	7.26872	2	6	2	1	454	50.6	9.38					100									300		0.194	0	5.6	2
High	IsMasterProtein	Q1KMD3	Heterogeneous nuclear ribonucleoprotein U-like protein 2 OS=Homo sapiens OX=9606 GN=HNRNPUL2 PE=1 SV=1	0	5.521	6.0241	3	5	3	1	747	85.1	4.91			100		100						300			300		0.179	0	2.4	3
High	IsMasterProtein	P0C7P4	Putative cytochrome b-c1 complex subunit Rieske-like protein 1 OS=Homo sapiens OX=9606 GN=UQCRFS1P1 PE=5 SV=1	0	5.458	15.9011	2	4	2	1	283	30.8	8.87					100									300		0.311	0	3.63	2
High	IsMasterProtein	Q16637	Survival motor neuron protein OS=Homo sapiens OX=9606 GN=SMN1 PE=1 SV=1	0	5.447	6.12245	1	2	1	1	294	31.8	6.55																0.212	0	6.74	1
High	IsMasterProtein	Q01081	Splicing factor U2AF 35 kDa subunit OS=Homo sapiens OX=9606 GN=U2AF1 PE=1 SV=3	0	5.435	5.83333	1	3	1	1	240	27.9	8.81	100		100		100			300			300			300		0.212	0	5.49	1
High	IsMasterProtein	Q9BRP8	Partner of Y14 and mago OS=Homo sapiens OX=9606 GN=PYM1 PE=1 SV=1	0	5.428	10.2941	1	2	1	1	204	22.6	9.45			100								300					0.259	0	4.86	1
High	IsMasterProtein	Q92947	Glutaryl-CoA dehydrogenase, mitochondrial OS=Homo sapiens OX=9606 GN=GCDH PE=1 SV=1	0	5.422	2.73973	1	3	1	1	438	48.1	8.06	100		100		100			300			300			300		0.08	0	6.13	1
High	IsMasterProtein	P08195-4	Isoform 4 of 4F2 cell-surface antigen heavy chain OS=Homo sapiens OX=9606 GN=SLC3A2	0	5.42	2.57186	1	4	1	1	661	71.1	4.97			100								300					0.15	0	2.39	1
High	IsMasterProtein	P50990	T-complex protein 1 subunit theta OS=Homo sapiens OX=9606 GN=CCT8 PE=1 SV=4	0	5.408	7.29927	3	4	3	1	548	59.6	5.6	100		100		100			300			300			300		0.184	0	1.7	3
High	IsMasterProtein	P18583-9	Isoform I of Protein SON OS=Homo sapiens OX=9606 GN=SON	0	5.393	0.608273	2	3	2	1	2466	267.9	5.57	100		100		100			300			300			300		0.054	0	1.85	2
High	IsMasterProtein	Q6P1L8	39S ribosomal protein L14, mitochondrial OS=Homo sapiens OX=9606 GN=MRPL14 PE=1 SV=1	0	5.366	20	2	4	2	1	145	15.9	10.24	100		100		100			300			300			300		0.585	0	0	2
High	IsMasterProtein	P46776	60S ribosomal protein L27a OS=Homo sapiens OX=9606 GN=RPL27A PE=1 SV=2	0	5.338	16.2162	2	5	2	1	148	16.6	11	100		100		100			300			300			300		0.778	0	3.67	2
High	IsMasterProtein	O14773	Tripeptidyl-peptidase 1 OS=Homo sapiens OX=9606 GN=TPP1 PE=1 SV=2	0	5.249	2.48668	1	2	1	1	563	61.2	6.48	100		100					300			300					0.093	0	4.46	1
High	IsMasterProtein	Q8IVS2	Malonyl-CoA-acyl carrier protein transacylase, mitochondrial OS=Homo sapiens OX=9606 GN=MCAT PE=1 SV=2	0	5.234	2.82051	1	3	1	1	390	42.9	8.72			100		100						300			300		0.105	0	0	1
High	IsMasterProtein	P82970	High mobility group nucleosome-binding domain-containing protein 5 OS=Homo sapiens OX=9606 GN=HMGN5 PE=1 SV=1	0	5.218	7.44681	2	2	2	1	282	31.5	4.55			100								300					0.292	0	2.31	2
High	IsMasterProtein	Q96C19	EF-hand domain-containing protein D2 OS=Homo sapiens OX=9606 GN=EFHD2 PE=1 SV=1	0	5.203	5	2	5	2	1	240	26.7	5.2	100		100		100			300			300			300		0.501	0	0	2
High	IsMasterProtein	P09382	Galectin-1 OS=Homo sapiens OX=9606 GN=LGALS1 PE=1 SV=2	0	5.199	14.8148	1	1	1	1	135	14.7	5.5	100							300								0.292	0	0	1
High	IsMasterProtein	Q8NC56	LEM domain-containing protein 2 OS=Homo sapiens OX=9606 GN=LEMD2 PE=1 SV=1	0	5.178	2.58449	2	3	2	1	503	56.9	9	100							300								0.15	0	2.4	2
High	IsMasterProtein	P53621-2	Isoform 2 of Coatomer subunit alpha OS=Homo sapiens OX=9606 GN=COPA	0	5.177	2.43309	2	4	2	1	1233	139.2	7.59			100		100						300			300		0.06	0	4.47	2
High	IsMasterProtein	P11413-2	Isoform Long of Glucose-6-phosphate 1-dehydrogenase OS=Homo sapiens OX=9606 GN=G6PD	0	5.153	3.0303	1	2	1	1	561	63.8	6.89	100		100					300			300					0.059	0	0	1
High	IsMasterProtein	P12429	Annexin A3 OS=Homo sapiens OX=9606 GN=ANXA3 PE=1 SV=3	0	5.151	4.64396	1	3	1	1	323	36.4	5.92	100		100		100			300			300			300		0.101	0	0	1
High	IsMasterProtein	Q8TCS8	Polyribonucleotide nucleotidyltransferase 1, mitochondrial OS=Homo sapiens OX=9606 GN=PNPT1 PE=1 SV=2	0	5.143	3.95913	2	2	2	1	783	85.9	7.77					100									300		0.091	0	0	2
High	IsMasterProtein	P13674-2	Isoform 2 of Prolyl 4-hydroxylase subunit alpha-1 OS=Homo sapiens OX=9606 GN=P4HA1	0	5.137	3.18352	2	2	2	1	534	60.9	6.01	100		100					300			300					0.141	0	1.83	2
High	IsMasterProtein	P18754-2	Isoform 2 of Regulator of chromosome condensation OS=Homo sapiens OX=9606 GN=RCC1	0	5.116	6.41593	1	1	1	1	452	48.1	8.16																0.116	0	2.92	1
High	IsMasterProtein	Q9H6T3	RNA polymerase II-associated protein 3 OS=Homo sapiens OX=9606 GN=RPAP3 PE=1 SV=2	0	5.113	2.25564	1	3	1	1	665	75.7	6.84	100				100			300						300		0.056	0	4.46	1
High	IsMasterProtein	Q9H6Z4	Ran-binding protein 3 OS=Homo sapiens OX=9606 GN=RANBP3 PE=1 SV=1	0	5.109	2.46914	1	2	1	1	567	60.2	4.78																0.08	0	4.7	1
High	IsMasterProtein	P18206	Vinculin OS=Homo sapiens OX=9606 GN=VCL PE=1 SV=4	0	5.079	1.41093	1	2	1	1	1134	123.7	5.66					0.713	17.509							15.6	11.1	273.3	0.028	0	2.89	1
High	IsMasterProtein	P78417	Glutathione S-transferase omega-1 OS=Homo sapiens OX=9606 GN=GSTO1 PE=1 SV=2	0	5.076	7.46888	1	2	1	1	241	27.5	6.6	100		100					300			300					0.155	0	6.43	1
High	IsMasterProtein	Q9HB07	UPF0160 protein MYG1, mitochondrial OS=Homo sapiens OX=9606 GN=C12orf10 PE=1 SV=2	0	5.06	10.6383	3	4	3	1	376	42.4	6.67	100		100		100			300			300			300		0.28	0	0	3
High	IsMasterProtein	P18858	DNA ligase 1 OS=Homo sapiens OX=9606 GN=LIG1 PE=1 SV=1	0	5.028	1.63221	1	3	1	1	919	101.7	5.62	100		100		100			300			300			300		0.043	0	0	1
High	IsMasterProtein	Q07666	KH domain-containing, RNA-binding, signal transduction-associated protein 1 OS=Homo sapiens OX=9606 GN=KHDRBS1 PE=1 SV=1	0	4.996	12.8668	3	4	3	1	443	48.2	8.66	100		100					300			300					0.468	0	0	3
High	IsMasterProtein	P00441	Superoxide dismutase [Cu-Zn] OS=Homo sapiens OX=9606 GN=SOD1 PE=1 SV=2	0	4.991	27.9221	2	4	2	1	154	15.9	6.13	100				0.278	0.01		300					234.8	65.2		0.778	0	7.03	2
High	IsMasterProtein	Q13409	Cytoplasmic dynein 1 intermediate chain 2 OS=Homo sapiens OX=9606 GN=DYNC1I2 PE=1 SV=3	0	4.99	3.44828	1	3	1	1	638	71.4	5.2	100				100			300						300		0.086	0	7.36	1
High	IsMasterProtein	Q8N1G4	Leucine-rich repeat-containing protein 47 OS=Homo sapiens OX=9606 GN=LRRC47 PE=1 SV=1	0	4.967	1.71527	1	3	1	1	583	63.4	8.28	100		100		100			300			300			300		0.068	0	8.17	1
High	IsMasterProtein	P40429	60S ribosomal protein L13a OS=Homo sapiens OX=9606 GN=RPL13A PE=1 SV=2	0	4.953	5.91133	2	7	2	1	203	23.6	10.93	100		100		0.734	0.01		300			300		173	127		0.501	0	0	2
High	IsMasterProtein	Q8WUM0	Nuclear pore complex protein Nup133 OS=Homo sapiens OX=9606 GN=NUP133 PE=1 SV=2	0	4.856	1.21107	1	3	1	1	1156	128.9	5.1																0.036	0	10	1
High	IsMasterProtein	P69905	Hemoglobin subunit alpha OS=Homo sapiens OX=9606 GN=HBA1 PE=1 SV=2	0	4.854	16.9014	2	5	2	1	142	15.2	8.68	100				100			300						300		0.778	0	6.51	2
High	IsMasterProtein	Q9BQ39	ATP-dependent RNA helicase DDX50 OS=Homo sapiens OX=9606 GN=DDX50 PE=1 SV=1	0	4.782	1.76391	2	2	2	1	737	82.5	9.17																0.119	0	2.56	2
High	IsMasterProtein	O43399-7	Isoform 7 of Tumor protein D54 OS=Homo sapiens OX=9606 GN=TPD52L2	0	4.73	12.6638	2	4	2	1	229	24.8	6.42	100				100			300						300		0.334	0	1.7	2
High	IsMasterProtein	P37108	Signal recognition particle 14 kDa protein OS=Homo sapiens OX=9606 GN=SRP14 PE=1 SV=2	0	4.718	8.08824	2	2	2	1	136	14.6	10.04					100									300		0.778	0	2.61	2
High	IsMasterProtein	Q92734	Protein TFG OS=Homo sapiens OX=9606 GN=TFG PE=1 SV=2	0	4.714	4.25	1	3	1	1	400	43.4	5.1	100		100		100			300			300			300		0.194	0	7.55	1
High	IsMasterProtein	Q96C01	Protein FAM136A OS=Homo sapiens OX=9606 GN=FAM136A PE=1 SV=1	0	4.704	7.24638	1	3	1	1	138	15.6	7.61	100		100		100			300			300			300		0.233	0	4.74	1
High	IsMasterProtein	P55036	26S proteasome non-ATPase regulatory subunit 4 OS=Homo sapiens OX=9606 GN=PSMD4 PE=1 SV=1	0	4.702	5.57029	1	1	1	1	377	40.7	4.79					100									300		0.155	0	2.79	1
High	IsMasterProtein	P04259	Keratin, type II cytoskeletal 6B OS=Homo sapiens OX=9606 GN=KRT6B PE=1 SV=5	0	4.686	3.36879	2	2	1	1	564	60	8																0.136	0	0	2
High	IsMasterProtein	O75643	U5 small nuclear ribonucleoprotein 200 kDa helicase OS=Homo sapiens OX=9606 GN=SNRNP200 PE=1 SV=2	0	4.682	0.983146	1	2	1	1	2136	244.4	6.06	100				100			300						300		0.018	0	2.99	1
High	IsMasterProtein	Q99536	Synaptic vesicle membrane protein VAT-1 homolog OS=Homo sapiens OX=9606 GN=VAT1 PE=1 SV=2	0	4.675	4.83461	1	2	1	1	393	41.9	6.29	100				100			300						300		0.129	0	3.15	1
High	IsMasterProtein	Q92925	SWI/SNF-related matrix-associated actin-dependent regulator of chromatin subfamily D member 2 OS=Homo sapiens OX=9606 GN=SMARCD2 PE=1 SV=3	0	4.624	6.21469	2	2	2	1	531	58.9	9.64			100								300					0.155	0	2.6	2
High	IsMasterProtein	P22695	Cytochrome b-c1 complex subunit 2, mitochondrial OS=Homo sapiens OX=9606 GN=UQCRC2 PE=1 SV=3	0	4.614	3.75276	1	1	1	1	453	48.4	8.63					100									300		0.096	0	2.86	1
High	IsMasterProtein	Q969H8	Myeloid-derived growth factor OS=Homo sapiens OX=9606 GN=MYDGF PE=1 SV=1	0	4.611	6.93642	1	2	1	1	173	18.8	6.68	100							300								0.389	0	2.29	1
High	IsMasterProtein	Q9BXP5	Serrate RNA effector molecule homolog OS=Homo sapiens OX=9606 GN=SRRT PE=1 SV=1	0	4.608	1.94064	1	1	1	1	876	100.6	5.96	100							300								0.047	0	2.22	1
High	IsMasterProtein	P33316	Deoxyuridine 5'-triphosphate nucleotidohydrolase, mitochondrial OS=Homo sapiens OX=9606 GN=DUT PE=1 SV=4	0	4.564	18.254	2	4	2	1	252	26.5	9.36	100							300								0.311	0	0	2
High	IsMasterProtein	P41236	Protein phosphatase inhibitor 2 OS=Homo sapiens OX=9606 GN=PPP1R2 PE=1 SV=2	0	4.518	6.82927	1	2	1	1	205	23	4.74			100		100						300			300		0.259	0	5.42	1
High	IsMasterProtein	P31942	Heterogeneous nuclear ribonucleoprotein H3 OS=Homo sapiens OX=9606 GN=HNRNPH3 PE=1 SV=2	0	4.5	7.51445	1	2	1	1	346	36.9	6.87			100		100						300			300		0.116	0	7.49	1
High	IsMasterProtein	P25786-2	Isoform Long of Proteasome subunit alpha type-1 OS=Homo sapiens OX=9606 GN=PSMA1	0	4.498	9.66543	2	6	2	1	269	30.2	6.99	100		1.144	0.793	100			300		102.2	116.8	81		300		0.274	0	0	2
High	IsMasterProtein	P48730	Casein kinase I isoform delta OS=Homo sapiens OX=9606 GN=CSNK1D PE=1 SV=2	0	4.495	4.57831	1	2	1	1	415	47.3	9.74																0.11	0	4.93	1
High	IsMasterProtein	P59998-3	Isoform 3 of Actin-related protein 2/3 complex subunit 4 OS=Homo sapiens OX=9606 GN=ARPC4	0	4.475	6.41711	1	1	1	1	187	21.6	8.59																0.194	0	2.34	1
High	IsMasterProtein	Q9NYJ1-2	Isoform 2 of Cytochrome c oxidase assembly factor 4 homolog, mitochondrial OS=Homo sapiens OX=9606 GN=COA4	0	4.446	17.7083	1	3	1	1	96	11.3	6.67	100		100		100			300			300			300		0.389	0	7.45	1
High	IsMasterProtein	Q99714	3-hydroxyacyl-CoA dehydrogenase type-2 OS=Homo sapiens OX=9606 GN=HSD17B10 PE=1 SV=3	0	4.428	11.8774	2	2	2	1	261	26.9	7.78					100									300		0.334	0	4.48	2
High	IsMasterProtein	Q49A26	Putative oxidoreductase GLYR1 OS=Homo sapiens OX=9606 GN=GLYR1 PE=1 SV=4	0	4.419	2.89331	1	3	1	1	553	60.5	9.17			100								300					0.077	0	8.1	1
High	IsMasterProtein	P49903	Selenide, water dikinase 1 OS=Homo sapiens OX=9606 GN=SEPHS1 PE=1 SV=2	0	4.414	6.88776	2	3	2	1	392	42.9	5.97	100		100					300			300					0.334	0	4.87	2
High	IsMasterProtein	Q13347	Eukaryotic translation initiation factor 3 subunit I OS=Homo sapiens OX=9606 GN=EIF3I PE=1 SV=1	0	4.408	18.7692	3	5	3	1	325	36.5	5.64	100		100		100			300			300			300		0.35	0	1.77	3
High	IsMasterProtein	Q08211	ATP-dependent RNA helicase A OS=Homo sapiens OX=9606 GN=DHX9 PE=1 SV=4	0	4.361	2.59843	2	3	2	1	1270	140.9	6.84	100							300								0.061	0	2.14	2
High	IsMasterProtein	P25685	DnaJ homolog subfamily B member 1 OS=Homo sapiens OX=9606 GN=DNAJB1 PE=1 SV=4	0	4.33	7.05882	2	4	2	1	340	38	8.63	100		100		100			300			300			300		0.222	0	3.76	2
High	IsMasterProtein	Q7KZ85	Transcription elongation factor SPT6 OS=Homo sapiens OX=9606 GN=SUPT6H PE=1 SV=2	0	4.298	1.21669	1	2	1	1	1726	198.9	4.91					100									300		0.025	0	2.93	1
High	IsMasterProtein	P60866-2	Isoform 2 of 40S ribosomal protein S20 OS=Homo sapiens OX=9606 GN=RPS20	0	4.282	8.4507	1	3	1	1	142	16	9.32	100		100					300			300					0.389	0	7.82	1
High	IsMasterProtein	Q01469	Fatty acid-binding protein 5 OS=Homo sapiens OX=9606 GN=FABP5 PE=1 SV=3	0	4.201	15.5556	1	3	1	1	135	15.2	7.01	100		100		100			300			300			300		0.259	0	0	1
High	IsMasterProtein	Q8TCD5	5'(3')-deoxyribonucleotidase, cytosolic type OS=Homo sapiens OX=9606 GN=NT5C PE=1 SV=2	0	4.168	6.96517	1	3	1	1	201	23.4	6.64	100		100		100			300			300			300		0.212	0	8.4	1
High	IsMasterProtein	P17987	T-complex protein 1 subunit alpha OS=Homo sapiens OX=9606 GN=TCP1 PE=1 SV=1	0	4.161	3.95683	1	1	1	1	556	60.3	6.11																0.066	0	2.33	1
High	IsMasterProtein	P04637	Cellular tumor antigen p53 OS=Homo sapiens OX=9606 GN=TP53 PE=1 SV=4	0	4.154	7.63359	2	4	2	1	393	43.6	6.79	0.854	0.01	100		100		161.8	138.2			300			300		0.179	0	2.44	2
High	IsMasterProtein	Q5RKV6	Exosome complex component MTR3 OS=Homo sapiens OX=9606 GN=EXOSC6 PE=1 SV=1	0	4.131	10.2941	1	1	1	1	272	28.2	6.28	100							300								0.155	0	3.17	1
High	IsMasterProtein	Q9NYL4	Peptidyl-prolyl cis-trans isomerase FKBP11 OS=Homo sapiens OX=9606 GN=FKBP11 PE=1 SV=1	0	4.13	5.47264	1	3	1	1	201	22.2	9.39	100				100			300						300		0.259	0	5.18	1
High	IsMasterProtein	O00193	Small acidic protein OS=Homo sapiens OX=9606 GN=SMAP PE=1 SV=1	0	4.128	14.2077	1	1	1	1	183	20.3	4.72					100									300		0.292	0	2.57	1
High	IsMasterProtein	Q9UGI8	Testin OS=Homo sapiens OX=9606 GN=TES PE=1 SV=1	0	4.112	5.22565	1	1	1	1	421	48	7.68					100									300		0.086	0	0	1
High	IsMasterProtein	Q99623	Prohibitin-2 OS=Homo sapiens OX=9606 GN=PHB2 PE=1 SV=2	0	4.111	8.3612	2	3	2	1	299	33.3	9.83	100				100			300						300		0.194	0	2.35	2
High	IsMasterProtein	P31153	S-adenosylmethionine synthase isoform type-2 OS=Homo sapiens OX=9606 GN=MAT2A PE=1 SV=1	0	4.097	3.79747	1	2	1	1	395	43.6	6.48			100								300					0.105	0	2.35	1
High	IsMasterProtein	Q9UBE0	SUMO-activating enzyme subunit 1 OS=Homo sapiens OX=9606 GN=SAE1 PE=1 SV=1	0	4.091	2.60116	1	2	1	1	346	38.4	5.3	100				100			300						300		0.105	0	0	1
High	IsMasterProtein	O43175	D-3-phosphoglycerate dehydrogenase OS=Homo sapiens OX=9606 GN=PHGDH PE=1 SV=4	0	4.089	2.81426	1	2	1	1	533	56.6	6.71	100				100			300						300		0.093	0	0	1
High	IsMasterProtein	P62906	60S ribosomal protein L10a OS=Homo sapiens OX=9606 GN=RPL10A PE=1 SV=2	0	4.086	7.37327	1	1	1	1	217	24.8	9.94					100									300		0.166	0	0	1
High	IsMasterProtein	P55769	NHP2-like protein 1 OS=Homo sapiens OX=9606 GN=SNU13 PE=1 SV=3	0	4.08	20.3125	2	2	2	1	128	14.2	8.46					100									300		0.668	0	0	2
High	IsMasterProtein	Q9UDY2-7	Isoform 7 of Tight junction protein ZO-2 OS=Homo sapiens OX=9606 GN=TJP2	0	4.06	2.7027	2	2	2	1	1221	137.3	8.05					100									300		0.056	0	2.39	2
High	IsMasterProtein	P62910	60S ribosomal protein L32 OS=Homo sapiens OX=9606 GN=RPL32 PE=1 SV=2	0	4.045	14.8148	2	6	2	1	135	15.9	11.33	100		100		100			300			300			300		0.778	0	0	2
High	IsMasterProtein	P06753-2	Isoform 2 of Tropomyosin alpha-3 chain OS=Homo sapiens OX=9606 GN=TPM3	0	4.045	10.4839	2	5	2	1	248	29	4.78	100		100					300			300					0.245	0	5.11	2
High	IsMasterProtein	Q9C0C2	182 kDa tankyrase-1-binding protein OS=Homo sapiens OX=9606 GN=TNKS1BP1 PE=1 SV=4	0	4.027	0.92539	2	2	2	1	1729	181.7	4.86					100									300		0.051	0	0	2
High	IsMasterProtein	P11766	Alcohol dehydrogenase class-3 OS=Homo sapiens OX=9606 GN=ADH5 PE=1 SV=4	0	4.018	3.47594	1	3	1	1	374	39.7	7.49	100		100		100			300			300			300		0.116	0	0	1
High	IsMasterProtein	Q53F19	Nuclear cap-binding protein subunit 3 OS=Homo sapiens OX=9606 GN=NCBP3 PE=1 SV=2	0	4.016	2.41935	1	1	1	1	620	70.5	5.73																0.068	0	0	1
High	IsMasterProtein	P22307	Non-specific lipid-transfer protein OS=Homo sapiens OX=9606 GN=SCP2 PE=1 SV=2	0	4.001	2.3766	1	4	1	1	547	59	6.89	100		100		100			300			300			300		0.141	0	3.75	1
High	IsMasterProtein	Q27J81	Inverted formin-2 OS=Homo sapiens OX=9606 GN=INF2 PE=1 SV=2	0	4	1.44115	1	3	1	1	1249	135.5	5.38	100		100		100			300			300			300		0.038	0	0	1
High	IsMasterProtein	Q13126-2	Isoform 2 of S-methyl-5'-thioadenosine phosphorylase OS=Homo sapiens OX=9606 GN=MTAP	0	3.982	2.89017	1	1	1	1	346	38.3	8.12																0.11	0	2.16	1
High	IsMasterProtein	Q15181	Inorganic pyrophosphatase OS=Homo sapiens OX=9606 GN=PPA1 PE=1 SV=2	0	3.951	5.19031	1	3	1	1	289	32.6	5.86	100		100		100			300			300			300		0.122	0	2.88	1
High	IsMasterProtein	O94842	TOX high mobility group box family member 4 OS=Homo sapiens OX=9606 GN=TOX4 PE=1 SV=1	0	3.95	3.7037	1	1	1	1	621	66.2	5.06																0.136	0	2.34	1
High	IsMasterProtein	Q99590	Protein SCAF11 OS=Homo sapiens OX=9606 GN=SCAF11 PE=1 SV=2	0	3.909	0.888585	1	2	1	1	1463	164.6	8.41					100									300		0.029	0	5.42	1
High	IsMasterProtein	P21796	Voltage-dependent anion-selective channel protein 1 OS=Homo sapiens OX=9606 GN=VDAC1 PE=1 SV=2	0	3.898	11.3074	2	3	2	1	283	30.8	8.54					100									300		0.292	0	2.05	2
High	IsMasterProtein	Q96B49	Mitochondrial import receptor subunit TOM6 homolog OS=Homo sapiens OX=9606 GN=TOMM6 PE=1 SV=1	0	3.896	18.9189	1	3	1	1	74	8	4.89	100		100		0.699	0.01		300			300		176.6	123.4		1.154	0	8.55	1
High	IsMasterProtein	P62879	Guanine nucleotide-binding protein G(I)/G(S)/G(T) subunit beta-2 OS=Homo sapiens OX=9606 GN=GNB2 PE=1 SV=3	0	3.86	7.05882	2	3	2	1	340	37.3	6			100		100						300			300		0.334	0	0	2
High	IsMasterProtein	P17980	26S proteasome regulatory subunit 6A OS=Homo sapiens OX=9606 GN=PSMC3 PE=1 SV=3	0	3.854	7.0615	3	6	3	1	439	49.2	5.24	100		100		100			300			300			300		0.292	0	0	3
High	IsMasterProtein	P31040	Succinate dehydrogenase [ubiquinone] flavoprotein subunit, mitochondrial OS=Homo sapiens OX=9606 GN=SDHA PE=1 SV=2	0	3.799	2.40964	1	4	1	1	664	72.6	7.39					100									300		0.133	0	0	1
High	IsMasterProtein	Q15185	Prostaglandin E synthase 3 OS=Homo sapiens OX=9606 GN=PTGES3 PE=1 SV=1	0	3.787	12.5	2	4	2	1	160	18.7	4.54	100		100		100			300			300			300		0.585	0	4.39	2
High	IsMasterProtein	P06493	Cyclin-dependent kinase 1 OS=Homo sapiens OX=9606 GN=CDK1 PE=1 SV=3	0	3.774	10.4377	2	3	2	1	297	34.1	8.4																0.245	0	0	2
High	IsMasterProtein	P46782	40S ribosomal protein S5 OS=Homo sapiens OX=9606 GN=RPS5 PE=1 SV=4	0	3.761	10.7843	2	4	2	1	204	22.9	9.72	100		100					300			300					0.585	0	2.37	2
High	IsMasterProtein	P22087	rRNA 2'-O-methyltransferase fibrillarin OS=Homo sapiens OX=9606 GN=FBL PE=1 SV=2	0	3.76	5.919	1	2	1	1	321	33.8	10.18			100		100						300			300		0.105	0	0	1
High	IsMasterProtein	P63244	Receptor of activated protein C kinase 1 OS=Homo sapiens OX=9606 GN=RACK1 PE=1 SV=3	0	3.76	6.62461	2	3	2	1	317	35.1	7.69	100				100			300						300		0.233	0	2.07	2
High	IsMasterProtein	P62310	U6 snRNA-associated Sm-like protein LSm3 OS=Homo sapiens OX=9606 GN=LSM3 PE=1 SV=2	0	3.718	21.5686	2	2	2	1	102	11.8	4.7			100								300					1.512	0	4.2	2
High	IsMasterProtein	Q8NFH5	Nucleoporin NUP35 OS=Homo sapiens OX=9606 GN=NUP35 PE=1 SV=1	0	3.695	3.98773	1	3	1	1	326	34.8	9.09	100				100			300						300		0.179	0	6.06	1
High	IsMasterProtein	Q9NWH9	SAFB-like transcription modulator OS=Homo sapiens OX=9606 GN=SLTM PE=1 SV=2	0	3.683	1.6441	1	2	1	1	1034	117.1	7.87																0.044	0	3.07	1
High	IsMasterProtein	Q9C0B5	Palmitoyltransferase ZDHHC5 OS=Homo sapiens OX=9606 GN=ZDHHC5 PE=1 SV=2	0	3.676	2.23776	1	2	1	1	715	77.5	9.01					100									300		0.058	0	3.82	1
High	IsMasterProtein	Q15007	Pre-mRNA-splicing regulator WTAP OS=Homo sapiens OX=9606 GN=WTAP PE=1 SV=2	0	3.664	7.82828	3	3	3	1	396	44.2	5.19					100									300		0.304	0	1.64	3
High	IsMasterProtein	Q96ST3	Paired amphipathic helix protein Sin3a OS=Homo sapiens OX=9606 GN=SIN3A PE=1 SV=2	0	3.661	1.17832	1	3	1	1	1273	145.1	7.25	100		100		100			300			300			300		0.034	0	0	1
High	IsMasterProtein	O00303	Eukaryotic translation initiation factor 3 subunit F OS=Homo sapiens OX=9606 GN=EIF3F PE=1 SV=1	0	3.645	9.52381	2	2	2	1	357	37.5	5.45					100									300		0.311	0	0	2
High	IsMasterProtein	P14923	Junction plakoglobin OS=Homo sapiens OX=9606 GN=JUP PE=1 SV=3	0	3.639	2.41611	1	1	1	1	745	81.7	6.14					100									300		0.054	0	2.01	1
High	IsMasterProtein	P23588	Eukaryotic translation initiation factor 4B OS=Homo sapiens OX=9606 GN=EIF4B PE=1 SV=2	0	3.63	2.61866	1	2	1	1	611	69.1	5.73			100		100						300			300		0.07	0	0	1
High	IsMasterProtein	P18077	60S ribosomal protein L35a OS=Homo sapiens OX=9606 GN=RPL35A PE=1 SV=2	0	3.616	9.09091	1	3	1	1	110	12.5	11.06	100		100					300			300					0.292	0	8.81	1
High	IsMasterProtein	P49189-3	Isoform 3 of 4-trimethylaminobutyraldehyde dehydrogenase OS=Homo sapiens OX=9606 GN=ALDH9A1	0	3.598	2.3166	1	2	1	1	518	56.3	6.57					100									300		0.086	0	4.8	1
High	IsMasterProtein	Q03252	Lamin-B2 OS=Homo sapiens OX=9606 GN=LMNB2 PE=1 SV=4	0	3.594	5.32258	2	3	1	1	620	69.9	5.59			100		100						300			300		0.116	0	0	2
High	IsMasterProtein	Q6IAA8	Ragulator complex protein LAMTOR1 OS=Homo sapiens OX=9606 GN=LAMTOR1 PE=1 SV=2	0	3.58	7.45342	1	2	1	1	161	17.7	5.15																0.292	0	2.18	1
High	IsMasterProtein	P13995	Bifunctional methylenetetrahydrofolate dehydrogenase/cyclohydrolase, mitochondrial OS=Homo sapiens OX=9606 GN=MTHFD2 PE=1 SV=2	0	3.567	4.28571	1	2	1	1	350	37.9	8.73	100		100					300			300					0.11	0	2.28	1
High	IsMasterProtein	O75955	Flotillin-1 OS=Homo sapiens OX=9606 GN=FLOT1 PE=1 SV=3	0	3.541	3.0445	1	2	1	1	427	47.3	7.49	100		1.315	0.01				300		129.6	170.4					0.077	0	4.55	1
High	IsMasterProtein	Q99848	Probable rRNA-processing protein EBP2 OS=Homo sapiens OX=9606 GN=EBNA1BP2 PE=1 SV=2	0	3.531	3.92157	1	3	1	1	306	34.8	10.1	100		100		100			300			300			300		0.136	0	4.25	1
High	IsMasterProtein	O43395	U4/U6 small nuclear ribonucleoprotein Prp3 OS=Homo sapiens OX=9606 GN=PRPF3 PE=1 SV=2	0	3.523	2.63543	1	3	1	1	683	77.5	9.5					100									300		0.061	0	5.29	1
High	IsMasterProtein	P31150	Rab GDP dissociation inhibitor alpha OS=Homo sapiens OX=9606 GN=GDI1 PE=1 SV=2	0	3.522	2.90828	1	2	1	1	447	50.6	5.14	0.4	0.01	100				214.3	85.7			300					0.089	0	4.18	1
High	IsMasterProtein	P38606	V-type proton ATPase catalytic subunit A OS=Homo sapiens OX=9606 GN=ATP6V1A PE=1 SV=2	0	3.519	2.43112	1	2	1	1	617	68.3	5.52																0.059	0	3.74	1
High	IsMasterProtein	P61981	14-3-3 protein gamma OS=Homo sapiens OX=9606 GN=YWHAG PE=1 SV=2	0	3.512	12.1457	2	3	1	1	247	28.3	4.89	100				100			300						300		0.292	1	0	2
High	IsMasterProtein	Q9NPQ8-3	Isoform 3 of Synembryn-A OS=Homo sapiens OX=9606 GN=RIC8A	0	3.511	2.23464	1	1	1	1	537	60.3	5.33	100							300								0.072	0	2.39	1
High	IsMasterProtein	O95139	NADH dehydrogenase [ubiquinone] 1 beta subcomplex subunit 6 OS=Homo sapiens OX=9606 GN=NDUFB6 PE=1 SV=3	0	3.486	19.5312	1	1	1	1	128	15.5	9.63			100								300					0.292	0	0	1
High	IsMasterProtein	P11908-2	Isoform 2 of Ribose-phosphate pyrophosphokinase 2 OS=Homo sapiens OX=9606 GN=PRPS2	0	3.485	9.03427	2	3	2	1	321	35	6.46			100		100						300			300		0.274	0	1.71	2
High	IsMasterProtein	Q96ME7	Zinc finger protein 512 OS=Homo sapiens OX=9606 GN=ZNF512 PE=1 SV=2	0	3.478	2.99824	1	1	1	1	567	64.6	9.76																0.072	0	2.37	1
High	IsMasterProtein	P19623	Spermidine synthase OS=Homo sapiens OX=9606 GN=SRM PE=1 SV=1	0	3.473	3.31126	1	1	1	1	302	33.8	5.49	100							300								0.145	0	2.55	1
High	IsMasterProtein	P35250	Replication factor C subunit 2 OS=Homo sapiens OX=9606 GN=RFC2 PE=1 SV=3	0	3.466	6.21469	1	1	1	1	354	39.1	6.44					100									300		0.096	0	0	1
High	IsMasterProtein	Q9H3N1	Thioredoxin-related transmembrane protein 1 OS=Homo sapiens OX=9606 GN=TMX1 PE=1 SV=1	0	3.454	3.92857	1	4	1	1	280	31.8	4.98	100		100		100			300			300			300		0.212	0	6.46	1
High	IsMasterProtein	Q02218	2-oxoglutarate dehydrogenase, mitochondrial OS=Homo sapiens OX=9606 GN=OGDH PE=1 SV=3	0	3.428	3.0303	2	4	2	1	1023	115.9	6.86					100									300		0.089	0	0	2
High	IsMasterProtein	P13073	Cytochrome c oxidase subunit 4 isoform 1, mitochondrial OS=Homo sapiens OX=9606 GN=COX4I1 PE=1 SV=1	0	3.426	11.8343	1	2	1	1	169	19.6	9.51	100		100					300			300					0.212	0	0	1
High	IsMasterProtein	Q9UKV5	E3 ubiquitin-protein ligase AMFR OS=Homo sapiens OX=9606 GN=AMFR PE=1 SV=2	0	3.421	2.17729	1	3	1	1	643	72.9	6.39	100							300								0.086	0	0	1
High	IsMasterProtein	Q16643-3	Isoform 3 of Drebrin OS=Homo sapiens OX=9606 GN=DBN1	0	3.42	3.45324	1	1	1	1	695	76.3	4.51																0.08	0	0	1
High	IsMasterProtein	P35527	Keratin, type I cytoskeletal 9 OS=Homo sapiens OX=9606 GN=KRT9 PE=1 SV=3	0	3.418	3.5313	2	4	2	1	623	62	5.24					100									300		0.145	0	1.68	2
High	IsMasterProtein	Q8NBJ7	Inactive C-alpha-formylglycine-generating enzyme 2 OS=Homo sapiens OX=9606 GN=SUMF2 PE=1 SV=2	0	3.396	4.98339	1	1	1	1	301	33.8	8																0.145	0	1.96	1
High	IsMasterProtein	P30876	DNA-directed RNA polymerase II subunit RPB2 OS=Homo sapiens OX=9606 GN=POLR2B PE=1 SV=1	0	3.355	1.36286	1	1	1	1	1174	133.8	6.87					100									300		0.032	0	2.92	1
High	IsMasterProtein	O75083	WD repeat-containing protein 1 OS=Homo sapiens OX=9606 GN=WDR1 PE=1 SV=4	0	3.351	3.63036	1	2	1	1	606	66.2	6.65			100		100						300			300		0.061	0	0	1
High	IsMasterProtein	Q14152	Eukaryotic translation initiation factor 3 subunit A OS=Homo sapiens OX=9606 GN=EIF3A PE=1 SV=1	0	3.335	0.795948	1	3	1	1	1382	166.5	6.79			100		100						300			300		0.025	0	4.03	1
High	IsMasterProtein	Q9UMR2	ATP-dependent RNA helicase DDX19B OS=Homo sapiens OX=9606 GN=DDX19B PE=1 SV=1	0	3.322	3.75783	1	1	1	1	479	53.9	6.3			100								300					0.075	0	2.43	1
High	IsMasterProtein	Q9H3K6	BolA-like protein 2 OS=Homo sapiens OX=9606 GN=BOLA2 PE=1 SV=1	0	3.299	18.6047	1	2	1	1	86	10.1	6.52	100				100			300						300		0.389	0	0	1
High	IsMasterProtein	P13489	Ribonuclease inhibitor OS=Homo sapiens OX=9606 GN=RNH1 PE=1 SV=2	0	3.283	4.55531	1	2	1	1	461	49.9	4.82	100				100			300						300		0.08	0	0	1
High	IsMasterProtein	P50552	Vasodilator-stimulated phosphoprotein OS=Homo sapiens OX=9606 GN=VASP PE=1 SV=3	0	3.27	4.47368	1	2	1	1	380	39.8	8.94																0.136	0	2.62	1
High	IsMasterProtein	O14950	Myosin regulatory light chain 12B OS=Homo sapiens OX=9606 GN=MYL12B PE=1 SV=2	0	3.264	5.81395	1	3	1	1	172	19.8	4.84	100		1.27	0.01	1.721	0.01		300		132.1	167.9		110.2	189.8		0.233	0	6.95	1
High	IsMasterProtein	Q6RFH5	WD repeat-containing protein 74 OS=Homo sapiens OX=9606 GN=WDR74 PE=1 SV=1	0	3.258	3.8961	1	2	1	1	385	42.4	8.32			100		100						300			300		0.096	0	5.14	1
High	IsMasterProtein	O00217	NADH dehydrogenase [ubiquinone] iron-sulfur protein 8, mitochondrial OS=Homo sapiens OX=9606 GN=NDUFS8 PE=1 SV=1	0	3.253	4.28571	1	3	1	1	210	23.7	6.34	100		100					300			300					0.155	0	6.93	1
High	IsMasterProtein	P62273	40S ribosomal protein S29 OS=Homo sapiens OX=9606 GN=RPS29 PE=1 SV=2	0	3.25	21.4286	2	4	2	1	56	6.7	10.13	100		100					300			300					2.162	0	0	2
High	IsMasterProtein	P0CG12	Decreased expression in renal and prostate cancer protein OS=Homo sapiens OX=9606 GN=DERPC PE=1 SV=1	0	3.207	2.09924	1	1	1	1	524	51.4	12.41																0.089	0	1.89	1
High	IsMasterProtein	P17812	CTP synthase 1 OS=Homo sapiens OX=9606 GN=CTPS1 PE=1 SV=2	0	3.174	2.03046	1	3	1	1	591	66.6	6.46	0.229	0.01	100		100		244.2	55.8			300			300		0.068	0	4.14	1
High	IsMasterProtein	P54578	Ubiquitin carboxyl-terminal hydrolase 14 OS=Homo sapiens OX=9606 GN=USP14 PE=1 SV=3	0	3.169	2.22672	1	2	1	1	494	56	5.3																0.077	0	4.22	1
High	IsMasterProtein	Q9NRR5	Ubiquilin-4 OS=Homo sapiens OX=9606 GN=UBQLN4 PE=1 SV=2	0	3.135	2.82862	1	3	1	1	601	63.8	5.22	100		100		100			300			300			300		0.116	0	7.87	1
High	IsMasterProtein	P56537	Eukaryotic translation initiation factor 6 OS=Homo sapiens OX=9606 GN=EIF6 PE=1 SV=1	0	3.123	4.08163	1	3	1	1	245	26.6	4.68	100		100		100			300			300			300		0.212	0	7.23	1
High	IsMasterProtein	P42677	40S ribosomal protein S27 OS=Homo sapiens OX=9606 GN=RPS27 PE=1 SV=3	0	3.118	15.4762	1	3	1	1	84	9.5	9.45	100		100		100			300			300			300		0.585	0	3.68	1
High	IsMasterProtein	P13746-2	Isoform 2 of HLA class I histocompatibility antigen, A-11 alpha chain OS=Homo sapiens OX=9606 GN=HLA-A	0	3.106	7.27763	1	2	1	1	371	41.4	6.15			100		100						300			300		0.101	0	0	1
High	IsMasterProtein	Q15021	Condensin complex subunit 1 OS=Homo sapiens OX=9606 GN=NCAPD2 PE=1 SV=3	0	3.097	1.35617	1	1	1	1	1401	157.1	6.61																0.026	0	2.27	1
High	IsMasterProtein	P35244	Replication protein A 14 kDa subunit OS=Homo sapiens OX=9606 GN=RPA3 PE=1 SV=1	0	3.087	14.0496	1	1	1	1	121	13.6	5.08			100								300					0.334	0	2.83	1
High	IsMasterProtein	Q9Y6C9	Mitochondrial carrier homolog 2 OS=Homo sapiens OX=9606 GN=MTCH2 PE=1 SV=1	0	3.08	2.9703	1	2	1	1	303	33.3	7.97	100				100			300						300		0.155	0	2.4	1
High	IsMasterProtein	Q13838-2	Isoform 2 of Spliceosome RNA helicase DDX39B OS=Homo sapiens OX=9606 GN=DDX39B	0	3.064	2.48307	1	3	1	1	443	50.6	5.88	100		100		100			300			300			300		0.083	0	8.28	1
High	IsMasterProtein	Q96C90	Protein phosphatase 1 regulatory subunit 14B OS=Homo sapiens OX=9606 GN=PPP1R14B PE=1 SV=3	0	3.054	17.0068	1	3	1	1	147	15.9	4.86	100		100					300			300					0.468	0	0	1
High	IsMasterProtein	Q6PJT7	Zinc finger CCCH domain-containing protein 14 OS=Homo sapiens OX=9606 GN=ZC3H14 PE=1 SV=1	0	3.049	2.85326	1	1	1	1	736	82.8	7.31	100							300								0.051	0	2.7	1
High	IsMasterProtein	Q8IX12	Cell division cycle and apoptosis regulator protein 1 OS=Homo sapiens OX=9606 GN=CCAR1 PE=1 SV=2	0	3.04	1.56522	1	3	1	1	1150	132.7	5.76	100		100		100			300			300			300		0.041	0	2.14	1
High	IsMasterProtein	Q08257	Quinone oxidoreductase OS=Homo sapiens OX=9606 GN=CRYZ PE=1 SV=1	0.001	3.009	4.86322	1	1	1	1	329	35.2	8.44																0.116	0	0	1
High	IsMasterProtein	P07741	Adenine phosphoribosyltransferase OS=Homo sapiens OX=9606 GN=APRT PE=1 SV=2	0.001	3.008	7.22222	1	3	1	1	180	19.6	6.02			0.747	10.26						25	18.7	256.3				0.179	0	5.88	1
High	IsMasterProtein	Q7Z7F7-2	Isoform 2 of 39S ribosomal protein L55, mitochondrial OS=Homo sapiens OX=9606 GN=MRPL55	0.001	3.003	10.3659	1	2	1	1	164	18.9	10.99					100									300		0.292	0	0	1
High	IsMasterProtein	Q96HC4-6	Isoform 6 of PDZ and LIM domain protein 5 OS=Homo sapiens OX=9606 GN=PDLIM5	0.001	3.001	2.88	2	4	2	1	625	67.7	8.37	0.601	2.968	1.254	2.689			65.7	39.4	194.9	60.7	76.1	163.2				0.141	0	0	2
High	IsMasterProtein	Q9Y2B0	Protein canopy homolog 2 OS=Homo sapiens OX=9606 GN=CNPY2 PE=1 SV=1	0.001	2.996	8.79121	1	1	1	1	182	20.6	4.92	100							300								0.212	0	0	1
High	IsMasterProtein	Q9BRT2	Ubiquinol-cytochrome-c reductase complex assembly factor 2 OS=Homo sapiens OX=9606 GN=UQCC2 PE=1 SV=1	0.001	2.988	7.14286	1	2	1	1	126	14.9	7.37	100				100			300						300		0.334	0	0	1
High	IsMasterProtein	P39656	Dolichyl-diphosphooligosaccharide--protein glycosyltransferase 48 kDa subunit OS=Homo sapiens OX=9606 GN=DDOST PE=1 SV=4	0.001	2.983	1.97368	1	4	1	1	456	50.8	6.55	100		100		100			300			300			300		0.096	0	5.97	1
High	IsMasterProtein	Q9NRF9	DNA polymerase epsilon subunit 3 OS=Homo sapiens OX=9606 GN=POLE3 PE=1 SV=1	0.001	2.938	11.5646	1	3	1	1	147	16.8	4.74	100		100		100			300			300			300		0.259	0	0	1
High	IsMasterProtein	P51991	Heterogeneous nuclear ribonucleoprotein A3 OS=Homo sapiens OX=9606 GN=HNRNPA3 PE=1 SV=2	0.001	2.928	6.34921	1	3	1	1	378	39.6	9.01																0.122	0	2.58	1
High	IsMasterProtein	Q9NR33	DNA polymerase epsilon subunit 4 OS=Homo sapiens OX=9606 GN=POLE4 PE=1 SV=2	0.001	2.928	20.5128	1	1	1	1	117	12.2	4.92																0.468	0	2.52	1
High	IsMasterProtein	O43768-3	Isoform 3 of Alpha-endosulfine OS=Homo sapiens OX=9606 GN=ENSA	0.001	2.923	10.219	1	2	1	1	137	15.3	6.04	100							300								0.259	0	3.69	1
High	IsMasterProtein	O75369-8	Isoform 8 of Filamin-B OS=Homo sapiens OX=9606 GN=FLNB	0.001	2.915	0.493733	1	6	1	1	2633	281.5	5.71	100		100		100			300			300			300		0.015	0	2.04	1
High	IsMasterProtein	O14974	Protein phosphatase 1 regulatory subunit 12A OS=Homo sapiens OX=9606 GN=PPP1R12A PE=1 SV=1	0.001	2.911	0.970874	1	2	1	1	1030	115.2	5.4			100		100						300			300		0.042	0	3.44	1
High	IsMasterProtein	P13861	cAMP-dependent protein kinase type II-alpha regulatory subunit OS=Homo sapiens OX=9606 GN=PRKAR2A PE=1 SV=2	0.001	2.907	4.20792	1	2	1	1	404	45.5	5.07			100		100						300			300		0.093	0	2.54	1
High	IsMasterProtein	Q9Y266	Nuclear migration protein nudC OS=Homo sapiens OX=9606 GN=NUDC PE=1 SV=1	0.001	2.896	3.62538	1	2	1	1	331	38.2	5.38	100		100					300			300					0.105	0	2.28	1
High	IsMasterProtein	Q9NZ63	Telomere length and silencing protein 1 homolog OS=Homo sapiens OX=9606 GN=C9orf78 PE=1 SV=1	0.001	2.884	4.15225	1	3	1	1	289	33.7	6.74			100		100						300			300		0.136	0	2.6	1
High	IsMasterProtein	Q01844-5	Isoform 5 of RNA-binding protein EWS OS=Homo sapiens OX=9606 GN=EWSR1	0.001	2.876	3.32829	1	4	1	1	661	68.9	9.29	100		100					300			300					0.105	0	2.32	1
High	IsMasterProtein	O00299	Chloride intracellular channel protein 1 OS=Homo sapiens OX=9606 GN=CLIC1 PE=1 SV=4	0.001	2.875	5.39419	1	2	1	1	241	26.9	5.17	100				100			300						300		0.145	0	0	1
High	IsMasterProtein	O75396	Vesicle-trafficking protein SEC22b OS=Homo sapiens OX=9606 GN=SEC22B PE=1 SV=4	0.001	2.874	6.51163	1	2	1	1	215	24.6	6.92	100							300								0.179	0	0	1
High	IsMasterProtein	Q5SW79	Centrosomal protein of 170 kDa OS=Homo sapiens OX=9606 GN=CEP170 PE=1 SV=1	0.001	2.872	0.631313	1	1	1	1	1584	175.2	7.11																0.022	0	0	1
High	IsMasterProtein	P07686	Beta-hexosaminidase subunit beta OS=Homo sapiens OX=9606 GN=HEXB PE=1 SV=3	0.001	2.869	3.77698	1	2	1	1	556	63.1	6.76			100		100						300			300		0.072	0	0	1
High	IsMasterProtein	P62266	40S ribosomal protein S23 OS=Homo sapiens OX=9606 GN=RPS23 PE=1 SV=3	0.001	2.866	13.2867	1	3	1	1	143	15.8	10.49	100		100		100			300			300			300		0.334	0	0	1
High	IsMasterProtein	Q8NBJ5	Procollagen galactosyltransferase 1 OS=Homo sapiens OX=9606 GN=COLGALT1 PE=1 SV=1	0.001	2.866	5.62701	2	2	2	1	622	71.6	7.31			100								300					0.119	0	0	2
High	IsMasterProtein	Q5T1J5	Putative coiled-coil-helix-coiled-coil-helix domain-containing protein CHCHD2P9, mitochondrial OS=Homo sapiens OX=9606 GN=CHCHD2P9 PE=5 SV=1	0.001	2.864	18.543	1	1	1	1	151	15.5	9.89																0.778	0	2.31	1
High	IsMasterProtein	P06744-2	Isoform 2 of Glucose-6-phosphate isomerase OS=Homo sapiens OX=9606 GN=GPI	0.001	2.859	1.58172	2	2	2	1	569	64.3	8.91			100		100						300			300		0.062	0	0	2
High	IsMasterProtein	P50402	Emerin OS=Homo sapiens OX=9606 GN=EMD PE=1 SV=1	0.001	2.83	5.11811	1	1	1	1	254	29	5.5																0.166	0	3.08	1
High	IsMasterProtein	E9PAV3	Nascent polypeptide-associated complex subunit alpha, muscle-specific form OS=Homo sapiens OX=9606 GN=NACA PE=1 SV=1	0.001	2.826	0.721848	2	4	2	1	2078	205.3	9.58	100				100			300						300		0.04	0	0	2
High	IsMasterProtein	O00115	Deoxyribonuclease-2-alpha OS=Homo sapiens OX=9606 GN=DNASE2 PE=1 SV=2	0.001	2.821	3.33333	1	2	1	1	360	39.6	8.05	100		100					300			300					0.145	0	4.54	1
High	IsMasterProtein	P49915	GMP synthase [glutamine-hydrolyzing] OS=Homo sapiens OX=9606 GN=GMPS PE=1 SV=1	0.001	2.816	2.3088	1	3	1	1	693	76.7	6.87																0.053	0	2.26	1
High	IsMasterProtein	Q9Y2R4	Probable ATP-dependent RNA helicase DDX52 OS=Homo sapiens OX=9606 GN=DDX52 PE=1 SV=3	0.001	2.8	2.33723	1	2	1	1	599	67.5	9.67					100									300		0.07	0	0	1
High	IsMasterProtein	Q96DI7-2	Isoform 2 of U5 small nuclear ribonucleoprotein 40 kDa protein OS=Homo sapiens OX=9606 GN=SNRNP40	0.001	2.794	2.93399	1	3	1	1	409	44.5	7.9	100		100		100			300			300			300		0.122	0	0	1
High	IsMasterProtein	Q9NY93	Probable ATP-dependent RNA helicase DDX56 OS=Homo sapiens OX=9606 GN=DDX56 PE=1 SV=1	0.001	2.793	2.55941	1	3	1	1	547	61.6	9.26	100				100			300						300		0.072	0	0	1
High	IsMasterProtein	O15213	WD repeat-containing protein 46 OS=Homo sapiens OX=9606 GN=WDR46 PE=1 SV=3	0.001	2.792	2.62295	1	3	1	1	610	68	9.67					100									300		0.068	0	0	1
High	IsMasterProtein	Q9HB71	Calcyclin-binding protein OS=Homo sapiens OX=9606 GN=CACYBP PE=1 SV=2	0.001	2.787	4.38596	1	3	1	1	228	26.2	8.25	100		100		100			300			300			300		0.179	0	0	1
High	IsMasterProtein	P27635	60S ribosomal protein L10 OS=Homo sapiens OX=9606 GN=RPL10 PE=1 SV=4	0.001	2.731	5.14019	1	3	1	1	214	24.6	10.08	100		100		100			300			300			300		0.194	0	0	1
High	IsMasterProtein	P31948-2	Isoform 2 of Stress-induced-phosphoprotein 1 OS=Homo sapiens OX=9606 GN=STIP1	0.001	2.724	2.88136	1	2	1	1	590	68	7.74			100		0.01	0.01					300		300			0.103	0	0	1
High	IsMasterProtein	Q92620	Pre-mRNA-splicing factor ATP-dependent RNA helicase PRP16 OS=Homo sapiens OX=9606 GN=DHX38 PE=1 SV=2	0.001	2.721	1.62999	1	1	1	1	1227	140.4	6.54																0.033	0	0	1
High	IsMasterProtein	P48047	ATP synthase subunit O, mitochondrial OS=Homo sapiens OX=9606 GN=ATP5PO PE=1 SV=1	0.001	2.719	6.57277	1	2	1	1	213	23.3	9.96			1.053	0.828						104.2	109.6	86.2				0.179	0	0	1
High	IsMasterProtein	P04843	Dolichyl-diphosphooligosaccharide--protein glycosyltransferase subunit 1 OS=Homo sapiens OX=9606 GN=RPN1 PE=1 SV=1	0.001	2.669	2.80066	1	2	1	1	607	68.5	6.38			100								300					0.058	0	2.05	1
High	IsMasterProtein	P63104	14-3-3 protein zeta/delta OS=Homo sapiens OX=9606 GN=YWHAZ PE=1 SV=1	0.001	2.665	12.2449	2	3	1	1	245	27.7	4.79			100								300					0.274	0	0	2
High	IsMasterProtein	Q96AE4-2	Isoform 2 of Far upstream element-binding protein 1 OS=Homo sapiens OX=9606 GN=FUBP1	0.001	2.66	5.20674	2	3	2	1	653	68.6	7.31	100		100					300			300					0.129	0	1.63	2
High	IsMasterProtein	P00390	Glutathione reductase, mitochondrial OS=Homo sapiens OX=9606 GN=GSR PE=1 SV=2	0.001	2.659	4.98084	1	2	1	1	522	56.2	8.5	100		100					300			300					0.083	0	0	1
High	IsMasterProtein	O15212	Prefoldin subunit 6 OS=Homo sapiens OX=9606 GN=PFDN6 PE=1 SV=1	0.001	2.655	11.6279	1	2	1	1	129	14.6	8.88	100				100			300						300		0.212	0	0	1
High	IsMasterProtein	Q14247-2	Isoform 2 of Src substrate cortactin OS=Homo sapiens OX=9606 GN=CTTN	0.001	2.65	2.36593	1	2	1	1	634	70.9	6.64	100		100					300			300					0.068	0	0	1
High	IsMasterProtein	Q9NZB2-6	Isoform F of Constitutive coactivator of PPAR-gamma-like protein 1 OS=Homo sapiens OX=9606 GN=FAM120A	0.001	2.638	0.78534	1	1	1	1	1146	125.2	9			100								300					0.038	0	1.74	1
High	IsMasterProtein	P62333	26S proteasome regulatory subunit 10B OS=Homo sapiens OX=9606 GN=PSMC6 PE=1 SV=1	0.001	2.634	6.16967	2	4	2	1	389	44.1	7.49			100		100						300			300		0.186	0	0	2
High	IsMasterProtein	O95757	Heat shock 70 kDa protein 4L OS=Homo sapiens OX=9606 GN=HSPA4L PE=1 SV=3	0.001	2.628	2.38379	2	2	2	1	839	94.5	5.88	100		100					300			300					0.078	0	0	2
High	IsMasterProtein	P78330	Phosphoserine phosphatase OS=Homo sapiens OX=9606 GN=PSPH PE=1 SV=2	0.001	2.615	6.66667	1	2	1	1	225	25	5.69	100		100					300			300					0.179	0	0	1
High	IsMasterProtein	Q7Z4W1	L-xylulose reductase OS=Homo sapiens OX=9606 GN=DCXR PE=1 SV=2	0.001	2.614	9.83607	1	1	1	1	244	25.9	8.1					100									300		0.155	0	0	1
High	IsMasterProtein	Q16204	Coiled-coil domain-containing protein 6 OS=Homo sapiens OX=9606 GN=CCDC6 PE=1 SV=2	0.001	2.609	5.90717	1	1	1	1	474	53.3	7.34					100									300		0.096	0	0	1
High	IsMasterProtein	Q99959	Plakophilin-2 OS=Homo sapiens OX=9606 GN=PKP2 PE=1 SV=2	0.001	2.605	1.5891	1	2	1	1	881	97.4	9.33			100		100						300			300		0.04	0	0	1
High	IsMasterProtein	Q92530	Proteasome inhibitor PI31 subunit OS=Homo sapiens OX=9606 GN=PSMF1 PE=1 SV=2	0.001	2.577	5.53506	1	1	1	1	271	29.8	5.74	100							300								0.155	0	0	1
High	IsMasterProtein	Q15691	Microtubule-associated protein RP/EB family member 1 OS=Homo sapiens OX=9606 GN=MAPRE1 PE=1 SV=3	0.001	2.559	7.08955	1	1	1	1	268	30	5.14	100							300								0.136	0	2.25	1
High	IsMasterProtein	Q01813	ATP-dependent 6-phosphofructokinase, platelet type OS=Homo sapiens OX=9606 GN=PFKP PE=1 SV=2	0.001	2.553	1.53061	1	2	1	1	784	85.5	7.55			100		100						300			300		0.056	0	0	1
High	IsMasterProtein	Q15019-2	Isoform 2 of Septin-2 OS=Homo sapiens OX=9606 GN=SEPT2	0.001	2.546	5.80808	1	1	1	1	396	45.4	6.89	100							300								0.096	0	0	1
High	IsMasterProtein	P55081	Microfibrillar-associated protein 1 OS=Homo sapiens OX=9606 GN=MFAP1 PE=1 SV=2	0.001	2.541	2.50569	1	1	1	1	439	51.9	4.98					100									300		0.11	0	0	1
High	IsMasterProtein	Q99700	Ataxin-2 OS=Homo sapiens OX=9606 GN=ATXN2 PE=1 SV=2	0.001	2.529	1.44707	1	1	1	1	1313	140.2	9.57					100									300		0.047	0	0	1
High	IsMasterProtein	P31943	Heterogeneous nuclear ribonucleoprotein H OS=Homo sapiens OX=9606 GN=HNRNPH1 PE=1 SV=4	0.001	2.515	2.89532	1	1	1	1	449	49.2	6.3	100							300								0.096	0	1.67	1
High	IsMasterProtein	P0CG22	Putative dehydrogenase/reductase SDR family member 4-like 1 OS=Homo sapiens OX=9606 GN=DHRS4L1 PE=5 SV=1	0.001	2.505	3.20285	1	3	1	1	281	30.6	9.77																0.145	0	1.88	1
High	IsMasterProtein	P28838	Cytosol aminopeptidase OS=Homo sapiens OX=9606 GN=LAP3 PE=1 SV=3	0.001	2.502	1.7341	1	2	1	1	519	56.1	7.93					100									300		0.066	0	0	1
High	IsMasterProtein	P46779-3	Isoform 3 of 60S ribosomal protein L28 OS=Homo sapiens OX=9606 GN=RPL28	0.001	2.501	10.6509	1	3	1	1	169	19.1	10.83	100		100		100			300			300			300		0.194	0	0	1
High	IsMasterProtein	O00151	PDZ and LIM domain protein 1 OS=Homo sapiens OX=9606 GN=PDLIM1 PE=1 SV=4	0.001	2.498	4.86322	1	1	1	1	329	36	7.02																0.122	0	1.79	1
High	IsMasterProtein	P14927-2	Isoform 2 of Cytochrome b-c1 complex subunit 7 OS=Homo sapiens OX=9606 GN=UQCRB	0.001	2.493	9.28571	1	1	1	1	140	16.3	8.97			100	100							25.1	274.9				0.233	0	0	1
High	IsMasterProtein	Q9Y5V0	Zinc finger protein 706 OS=Homo sapiens OX=9606 GN=ZNF706 PE=1 SV=1	0.001	2.486	14.4737	1	3	1	1	76	8.5	10.01	100		100		100			300			300			300		0.468	0	3.98	1
High	IsMasterProtein	P33991	DNA replication licensing factor MCM4 OS=Homo sapiens OX=9606 GN=MCM4 PE=1 SV=5	0.001	2.484	3.82387	2	3	2	1	863	96.5	6.74	100		100					300			300					0.094	0	0	2
High	IsMasterProtein	Q6PIU2-2	Isoform 2 of Neutral cholesterol ester hydrolase 1 OS=Homo sapiens OX=9606 GN=NCEH1	0.001	2.464	2.88462	1	3	1	1	416	46.6	6.62	100		100					300			300					0.105	0	6.42	1
High	IsMasterProtein	Q9NPA0	ER membrane protein complex subunit 7 OS=Homo sapiens OX=9606 GN=EMC7 PE=1 SV=1	0.001	2.455	6.61157	1	3	1	1	242	26.5	9.25	100		100		100			300			300			300		0.194	0	0	1
High	IsMasterProtein	Q9Y3F4-2	Isoform 2 of Serine-threonine kinase receptor-associated protein OS=Homo sapiens OX=9606 GN=STRAP	0.001	2.445	6.33609	1	2	1	1	363	39.8	5.31			100		100						300			300		0.101	0	0	1
High	IsMasterProtein	Q5JTH9	RRP12-like protein OS=Homo sapiens OX=9606 GN=RRP12 PE=1 SV=2	0.001	2.44	1.69622	1	1	1	1	1297	143.6	8.75																0.031	0	0	1
High	IsMasterProtein	Q9UMS4	Pre-mRNA-processing factor 19 OS=Homo sapiens OX=9606 GN=PRPF19 PE=1 SV=1	0.001	2.422	3.1746	1	1	1	1	504	55.1	6.61																0.105	0	0	1
High	IsMasterProtein	O76071	Probable cytosolic iron-sulfur protein assembly protein CIAO1 OS=Homo sapiens OX=9606 GN=CIAO1 PE=1 SV=1	0.001	2.411	5.30973	1	2	1	1	339	37.8	4.97	100							300								0.136	0	0	1
High	IsMasterProtein	Q9NVT9	Armadillo repeat-containing protein 1 OS=Homo sapiens OX=9606 GN=ARMC1 PE=1 SV=1	0.001	2.393	7.44681	1	1	1	1	282	31.3	5.74																0.166	0	0	1
High	IsMasterProtein	P62851	40S ribosomal protein S25 OS=Homo sapiens OX=9606 GN=RPS25 PE=1 SV=1	0.001	2.384	10.4	1	3	1	1	125	13.7	10.11	100				100			300						300		0.468	0	0	1
High	IsMasterProtein	Q13045	Protein flightless-1 homolog OS=Homo sapiens OX=9606 GN=FLII PE=1 SV=2	0.001	2.361	1.02443	1	2	1	1	1269	144.7	6.05	100				100			300						300		0.032	0	0	1
High	IsMasterProtein	Q9Y5J6	Mitochondrial import inner membrane translocase subunit Tim10 B OS=Homo sapiens OX=9606 GN=TIMM10B PE=1 SV=1	0.001	2.344	10.6796	1	2	1	1	103	11.6	7.43																0.334	0	0	1
High	IsMasterProtein	Q07866-9	Isoform I of Kinesin light chain 1 OS=Homo sapiens OX=9606 GN=KLC1	0.001	2.339	2.34742	1	2	1	1	639	72.4	7.49	100				100			300						300		0.058	0	0	1
High	IsMasterProtein	Q9UIG0	Tyrosine-protein kinase BAZ1B OS=Homo sapiens OX=9606 GN=BAZ1B PE=1 SV=2	0.001	2.328	0.74174	1	2	1	1	1483	170.8	8.48					100									300		0.024	0	2.1	1
High	IsMasterProtein	Q6UXN9	WD repeat-containing protein 82 OS=Homo sapiens OX=9606 GN=WDR82 PE=1 SV=1	0.001	2.328	2.8754	1	3	1	1	313	35.1	7.69	100		100		100			300			300			300		0.122	0	0	1
High	IsMasterProtein	Q6UX06	Olfactomedin-4 OS=Homo sapiens OX=9606 GN=OLFM4 PE=1 SV=1	0.001	2.327	4.70588	1	1	1	1	510	57.2	5.69	100							300								0.08	0	0	1
High	IsMasterProtein	P07305	Histone H1.0 OS=Homo sapiens OX=9606 GN=H1F0 PE=1 SV=3	0.001	2.326	10.3093	1	2	1	1	194	20.9	10.84	100		100					300			300					0.334	0	0	1
High	IsMasterProtein	P54886	Delta-1-pyrroline-5-carboxylate synthase OS=Homo sapiens OX=9606 GN=ALDH18A1 PE=1 SV=2	0.001	2.324	3.01887	2	3	2	1	795	87.2	7.12	100							300								0.096	0	0	2
High	IsMasterProtein	Q92541	RNA polymerase-associated protein RTF1 homolog OS=Homo sapiens OX=9606 GN=RTF1 PE=1 SV=4	0.001	2.307	1.83099	1	1	1	1	710	80.3	8.15					100									300		0.056	0	0	1
High	IsMasterProtein	Q9BY32	Inosine triphosphate pyrophosphatase OS=Homo sapiens OX=9606 GN=ITPA PE=1 SV=2	0.001	2.301	7.21649	1	2	1	1	194	21.4	5.66			100		100						300			300		0.212	0	4.29	1
High	IsMasterProtein	Q9Y320	Thioredoxin-related transmembrane protein 2 OS=Homo sapiens OX=9606 GN=TMX2 PE=1 SV=1	0.001	2.3	9.12162	1	2	1	1	296	34	8.69																0.136	0	0	1
High	IsMasterProtein	Q29RF7	Sister chromatid cohesion protein PDS5 homolog A OS=Homo sapiens OX=9606 GN=PDS5A PE=1 SV=1	0.001	2.296	0.747943	1	2	1	1	1337	150.7	7.91			100								300					0.026	0	2.2	1
High	IsMasterProtein	P29218-3	Isoform 3 of Inositol monophosphatase 1 OS=Homo sapiens OX=9606 GN=IMPA1	0.001	2.29	4.7619	1	2	1	1	336	36.7	7.91			100		100						300			300		0.122	0	4.21	1
High	IsMasterProtein	P09110	3-ketoacyl-CoA thiolase, peroxisomal OS=Homo sapiens OX=9606 GN=ACAA1 PE=1 SV=2	0.001	2.289	4.95283	1	1	1	1	424	44.3	8.44					100									300		0.122	0	0	1
High	IsMasterProtein	P13798	Acylamino-acid-releasing enzyme OS=Homo sapiens OX=9606 GN=APEH PE=1 SV=4	0.001	2.288	2.04918	1	1	1	1	732	81.2	5.48	100							300								0.066	0	2.4	1
High	IsMasterProtein	Q16543	Hsp90 co-chaperone Cdc37 OS=Homo sapiens OX=9606 GN=CDC37 PE=1 SV=1	0.001	2.286	4.2328	1	2	1	1	378	44.4	5.25	100				100			300						300		0.129	0	2.41	1
High	IsMasterProtein	Q15417	Calponin-3 OS=Homo sapiens OX=9606 GN=CNN3 PE=1 SV=1	0.001	2.267	2.73556	1	3	1	1	329	36.4	6.05	100		100		100			300			300			300		0.129	0	1.91	1
High	IsMasterProtein	O60610	Protein diaphanous homolog 1 OS=Homo sapiens OX=9606 GN=DIAPH1 PE=1 SV=2	0.001	2.261	1.02201	1	1	1	1	1272	141.3	5.41					100									300		0.033	0	0	1
High	IsMasterProtein	O15067	Phosphoribosylformylglycinamidine synthase OS=Homo sapiens OX=9606 GN=PFAS PE=1 SV=4	0.001	2.26	0.971599	1	1	1	1	1338	144.6	5.76			100								300					0.034	0	0	1
High	IsMasterProtein	P82650	28S ribosomal protein S22, mitochondrial OS=Homo sapiens OX=9606 GN=MRPS22 PE=1 SV=1	0.001	2.253	3.61111	2	3	2	1	360	41.3	7.9	100		1.199	0.01				300		136.4	163.6					0.202	0	0	2
High	IsMasterProtein	P20618	Proteasome subunit beta type-1 OS=Homo sapiens OX=9606 GN=PSMB1 PE=1 SV=2	0.001	2.249	4.14938	1	1	1	1	241	26.5	8.13																0.166	0	0	1
High	IsMasterProtein	Q13938	Calcyphosin OS=Homo sapiens OX=9606 GN=CAPS PE=1 SV=2	0.001	2.237	5.45455	1	3	1	1	275	30.2	6.04	100		100		100			300			300			300		0.155	0	5.49	1
High	IsMasterProtein	Q9Y2Q9	28S ribosomal protein S28, mitochondrial OS=Homo sapiens OX=9606 GN=MRPS28 PE=1 SV=1	0.001	2.232	5.88235	1	2	1	1	187	20.8	9.1	100		100					300			300					0.166	0	0	1
High	IsMasterProtein	P35658-5	Isoform 5 of Nuclear pore complex protein Nup214 OS=Homo sapiens OX=9606 GN=NUP214	0.001	2.223	0.57334	1	2	1	1	2093	215.3	7.69					100									300		0.028	0	2.01	1
High	IsMasterProtein	Q15393	Splicing factor 3B subunit 3 OS=Homo sapiens OX=9606 GN=SF3B3 PE=1 SV=4	0.001	2.219	0.986031	1	1	1	1	1217	135.5	5.26					100									300		0.036	0	0	1
High	IsMasterProtein	P23396-2	Isoform 2 of 40S ribosomal protein S3 OS=Homo sapiens OX=9606 GN=RPS3	0.001	2.205	6.17761	1	2	1	1	259	28.5	9.73					100									300		0.122	0	3.73	1
High	IsMasterProtein	P0DME0	Protein SETSIP OS=Homo sapiens OX=9606 GN=SETSIP PE=1 SV=1	0.001	2.197	2.64901	1	2	1	1	302	34.9	4.31	100				100			300						300		0.194	0	2.04	1
High	IsMasterProtein	P10606	Cytochrome c oxidase subunit 5B, mitochondrial OS=Homo sapiens OX=9606 GN=COX5B PE=1 SV=2	0.001	2.196	14.7287	1	3	1	1	129	13.7	8.81	100		100		100			300			300			300		0.259	0	0	1
High	IsMasterProtein	P26038	Moesin OS=Homo sapiens OX=9606 GN=MSN PE=1 SV=3	0.001	2.183	2.42634	2	3	2	1	577	67.8	6.4			100		100						300			300		0.119	0	0	2
High	IsMasterProtein	Q15102	Platelet-activating factor acetylhydrolase IB subunit gamma OS=Homo sapiens OX=9606 GN=PAFAH1B3 PE=1 SV=1	0.001	2.158	7.35931	1	2	1	1	231	25.7	6.84	100							300								0.155	0	1.77	1
High	IsMasterProtein	P49588-2	Isoform 2 of Alanine--tRNA ligase, cytoplasmic OS=Homo sapiens OX=9606 GN=AARS	0.001	2.123	1.41129	1	2	1	1	992	109.2	5.57																0.04	0	0	1
High	IsMasterProtein	P60981	Destrin OS=Homo sapiens OX=9606 GN=DSTN PE=1 SV=3	0.001	2.123	4.84848	1	2	1	1	165	18.5	7.85			100		100						300			300		0.194	0	0	1
High	IsMasterProtein	P11387	DNA topoisomerase 1 OS=Homo sapiens OX=9606 GN=TOP1 PE=1 SV=2	0.001	2.113	1.69935	1	3	1	1	765	90.7	9.31			100								300					0.05	0	0	1
High	IsMasterProtein	Q9H1J1	Regulator of nonsense transcripts 3A OS=Homo sapiens OX=9606 GN=UPF3A PE=1 SV=1	0.001	2.107	3.57143	1	1	1	1	476	54.7	9.03																0.086	0	0	1
High	IsMasterProtein	Q9Y3B9	RRP15-like protein OS=Homo sapiens OX=9606 GN=RRP15 PE=1 SV=2	0.001	2.104	5.31915	1	2	1	1	282	31.5	5.52			100		100						300			300		0.155	0	0	1
High	IsMasterProtein	Q969G9	Protein naked cuticle homolog 1 OS=Homo sapiens OX=9606 GN=NKD1 PE=1 SV=1	0.001	2.096	4.04255	1	1	1	1	470	52.3	8.62																0.077	0	0	1
High	IsMasterProtein	Q96DV4	39S ribosomal protein L38, mitochondrial OS=Homo sapiens OX=9606 GN=MRPL38 PE=1 SV=2	0.001	2.09	3.42105	1	2	1	1	380	44.6	7.53			100		100						300			300		0.105	0	0	1
High	IsMasterProtein	Q13247	Serine/arginine-rich splicing factor 6 OS=Homo sapiens OX=9606 GN=SRSF6 PE=1 SV=2	0.001	2.081	9.30233	2	2	2	1	344	39.6	11.43	100		100					300			300					0.245	0	0	2
High	IsMasterProtein	P36957	Dihydrolipoyllysine-residue succinyltransferase component of 2-oxoglutarate dehydrogenase complex, mitochondrial OS=Homo sapiens OX=9606 GN=DLST PE=1 SV=4	0.001	2.08	1.766	1	1	1	1	453	48.7	8.95	100							300								0.101	0	2.26	1
High	IsMasterProtein	Q9NVU7	Protein SDA1 homolog OS=Homo sapiens OX=9606 GN=SDAD1 PE=1 SV=3	0.001	2.073	1.60116	1	3	1	1	687	79.8	9.25	100		100					300			300					0.056	0	0	1
High	IsMasterProtein	O75494	Serine/arginine-rich splicing factor 10 OS=Homo sapiens OX=9606 GN=SRSF10 PE=1 SV=1	0.001	2.058	4.58015	1	2	1	1	262	31.3	11.27																0.179	0	0	1
High	IsMasterProtein	P61160-2	Isoform 2 of Actin-related protein 2 OS=Homo sapiens OX=9606 GN=ACTR2	0.001	2.048	2.50627	1	1	1	1	399	45.3	7.2					100									300		0.11	0	0	1
High	IsMasterProtein	O14818	Proteasome subunit alpha type-7 OS=Homo sapiens OX=9606 GN=PSMA7 PE=1 SV=1	0.001	2.033	4.43548	1	1	1	1	248	27.9	8.46					100									300		0.155	0	0	1
High	IsMasterProtein	Q9Y4P3	Transducin beta-like protein 2 OS=Homo sapiens OX=9606 GN=TBL2 PE=1 SV=1	0.001	2.032	4.47427	1	1	1	1	447	49.8	9.44			100								300					0.077	0	0	1
High	IsMasterProtein	Q92896-2	Isoform 2 of Golgi apparatus protein 1 OS=Homo sapiens OX=9606 GN=GLG1	0.001	2.032	1.24688	1	2	1	1	1203	137.1	6.9			100								300					0.032	0	0	1
High	IsMasterProtein	P12074	Cytochrome c oxidase subunit 6A1, mitochondrial OS=Homo sapiens OX=9606 GN=COX6A1 PE=1 SV=4	0.001	2.024	28.4404	1	1	1	1	109	12.1	9.32																0.585	0	3.76	1
High	IsMasterProtein	P49753	Acyl-coenzyme A thioesterase 2, mitochondrial OS=Homo sapiens OX=9606 GN=ACOT2 PE=1 SV=6	0.001	2.02	2.27743	1	2	1	1	483	53.2	8.47			100		100						300			300		0.075	0	3.95	1
High	IsMasterProtein	O95336	6-phosphogluconolactonase OS=Homo sapiens OX=9606 GN=PGLS PE=1 SV=2	0.001	2.014	6.20155	1	1	1	1	258	27.5	6.05																0.166	0	0	1
High	IsMasterProtein	Q13423	NAD(P) transhydrogenase, mitochondrial OS=Homo sapiens OX=9606 GN=NNT PE=1 SV=3	0.001	2.014	1.19705	1	1	1	1	1086	113.8	8.09					100									300		0.045	0	1.74	1
High	IsMasterProtein	Q9BQ67	Glutamate-rich WD repeat-containing protein 1 OS=Homo sapiens OX=9606 GN=GRWD1 PE=1 SV=1	0.001	2	5.8296	1	1	1	1	446	49.4	4.92																0.122	0	0	1
High	IsMasterProtein	O94760	N(G),N(G)-dimethylarginine dimethylaminohydrolase 1 OS=Homo sapiens OX=9606 GN=DDAH1 PE=1 SV=3	0.001	1.994	4.21053	1	2	1	1	285	31.1	5.81	100		100					300			300					0.129	0	0	1
High	IsMasterProtein	Q9ULW3	Activator of basal transcription 1 OS=Homo sapiens OX=9606 GN=ABT1 PE=1 SV=1	0.001	1.993	7.35294	1	1	1	1	272	31.1	9.88			100								300					0.145	0	2.35	1
High	IsMasterProtein	Q15056	Eukaryotic translation initiation factor 4H OS=Homo sapiens OX=9606 GN=EIF4H PE=1 SV=5	0.001	1.978	4.03226	1	1	1	1	248	27.4	7.23	0.141	3.805					60.6	8.6	230.8							0.116	0	0	1
High	IsMasterProtein	P05165	Propionyl-CoA carboxylase alpha chain, mitochondrial OS=Homo sapiens OX=9606 GN=PCCA PE=1 SV=4	0.001	1.978	2.60989	1	1	1	1	728	80	7.52																0.045	0	0	1
High	IsMasterProtein	P07477	Trypsin-1 OS=Homo sapiens OX=9606 GN=PRSS1 PE=1 SV=1	0.001	1.972	8.09717	1	1	1	1	247	26.5	6.51			0.01	0.01						300						0.179	0	4.18	1
High	IsMasterProtein	Q15843	NEDD8 OS=Homo sapiens OX=9606 GN=NEDD8 PE=1 SV=1	0.001	1.969	23.4568	1	1	1	1	81	9.1	8.43			100								300					0.389	0	0	1
High	IsMasterProtein	P49419	Alpha-aminoadipic semialdehyde dehydrogenase OS=Homo sapiens OX=9606 GN=ALDH7A1 PE=1 SV=5	0.001	1.965	2.04082	1	1	1	1	539	58.5	7.99	100							300								0.08	0	1.61	1
High	IsMasterProtein	O75874	Isocitrate dehydrogenase [NADP] cytoplasmic OS=Homo sapiens OX=9606 GN=IDH1 PE=1 SV=2	0.001	1.956	3.1401	1	3	1	1	414	46.6	7.01																0.08	0	0	1
High	IsMasterProtein	P42765	3-ketoacyl-CoA thiolase, mitochondrial OS=Homo sapiens OX=9606 GN=ACAA2 PE=1 SV=2	0.001	1.928	2.01511	1	1	1	1	397	41.9	8.09	100							300								0.105	0	1.78	1
High	IsMasterProtein	Q96I24	Far upstream element-binding protein 3 OS=Homo sapiens OX=9606 GN=FUBP3 PE=1 SV=2	0.001	1.927	1.74825	1	2	1	1	572	61.6	8.38	100							300								0.062	0	0	1
High	IsMasterProtein	P35998	26S proteasome regulatory subunit 7 OS=Homo sapiens OX=9606 GN=PSMC2 PE=1 SV=3	0.001	1.92	2.30947	1	1	1	1	433	48.6	5.95					100									300		0.077	0	0	1
High	IsMasterProtein	Q08J23	tRNA (cytosine(34)-C(5))-methyltransferase OS=Homo sapiens OX=9606 GN=NSUN2 PE=1 SV=2	0.001	1.918	1.69492	1	1	1	1	767	86.4	6.77	100							300								0.049	0	0	1
High	IsMasterProtein	P56182	Ribosomal RNA processing protein 1 homolog A OS=Homo sapiens OX=9606 GN=RRP1 PE=1 SV=1	0.001	1.909	2.60304	1	1	1	1	461	52.8	9.33																0.089	0	2.11	1
High	IsMasterProtein	Q9NZL9	Methionine adenosyltransferase 2 subunit beta OS=Homo sapiens OX=9606 GN=MAT2B PE=1 SV=1	0.001	1.899	3.59281	1	2	1	1	334	37.5	7.36	100				100			300						300		0.116	0	3.66	1
High	IsMasterProtein	Q9UBP6	tRNA (guanine-N(7)-)-methyltransferase OS=Homo sapiens OX=9606 GN=METTL1 PE=1 SV=1	0.001	1.874	6.52174	1	1	1	1	276	31.5	7.64			100								300					0.179	0	0	1
High	IsMasterProtein	Q8N1F7	Nuclear pore complex protein Nup93 OS=Homo sapiens OX=9606 GN=NUP93 PE=1 SV=2	0.001	1.866	1.4652	1	1	1	1	819	93.4	5.72			100								300					0.04	0	0	1
High	IsMasterProtein	P55884-2	Isoform 2 of Eukaryotic translation initiation factor 3 subunit B OS=Homo sapiens OX=9606 GN=EIF3B	0.001	1.861	1.14548	1	1	1	1	873	99	5.08	100							300								0.051	0	0	1
High	IsMasterProtein	Q15773	Myeloid leukemia factor 2 OS=Homo sapiens OX=9606 GN=MLF2 PE=1 SV=1	0.001	1.858	10.8871	1	1	1	1	248	28.1	6.9																0.212	0	0	1
High	IsMasterProtein	Q16658	Fascin OS=Homo sapiens OX=9606 GN=FSCN1 PE=1 SV=3	0.001	1.846	3.24544	1	1	1	1	493	54.5	7.24																0.083	0	0	1
High	IsMasterProtein	Q9BSJ6	Protein PIMREG OS=Homo sapiens OX=9606 GN=PIMREG PE=1 SV=1	0.002	1.827	6.85484	1	1	1	1	248	27.5	10.21																0.145	0	0	1
High	IsMasterProtein	Q8TDP1	Ribonuclease H2 subunit C OS=Homo sapiens OX=9606 GN=RNASEH2C PE=1 SV=1	0.002	1.826	10.3659	1	1	1	1	164	17.8	5.03																0.259	0	0	1
High	IsMasterProtein	Q8TEM1	Nuclear pore membrane glycoprotein 210 OS=Homo sapiens OX=9606 GN=NUP210 PE=1 SV=3	0.002	1.825	0.847907	1	2	1	1	1887	205	6.81			100		100						300			300		0.027	0	4.66	1
High	IsMasterProtein	Q9NSE4	Isoleucine--tRNA ligase, mitochondrial OS=Homo sapiens OX=9606 GN=IARS2 PE=1 SV=2	0.002	1.823	1.87747	1	2	1	1	1012	113.7	7.2					100									300		0.042	0	0	1
High	IsMasterProtein	Q15649	Zinc finger HIT domain-containing protein 3 OS=Homo sapiens OX=9606 GN=ZNHIT3 PE=1 SV=2	0.002	1.82	5.80645	1	3	1	1	155	17.6	5.67	100		100		100			300			300			300		0.233	0	0	1
High	IsMasterProtein	Q8WUW1-2	Isoform 2 of Protein BRICK1 OS=Homo sapiens OX=9606 GN=BRK1	0.002	1.809	12.2642	1	3	1	1	106	12	6.76	100							300								0.259	0	0	1
High	IsMasterProtein	Q9C0D4	Zinc finger protein 518B OS=Homo sapiens OX=9606 GN=ZNF518B PE=1 SV=2	0.002	1.802	0.651769	1	1	1	1	1074	119.5	9.45																0.033	0	0	1
High	IsMasterProtein	Q9BZZ5-2	Isoform 2 of Apoptosis inhibitor 5 OS=Homo sapiens OX=9606 GN=API5	0.002	1.794	4.16667	1	1	1	1	504	56.7	5.92	100							300								0.068	0	0	1
High	IsMasterProtein	O75394	39S ribosomal protein L33, mitochondrial OS=Homo sapiens OX=9606 GN=MRPL33 PE=1 SV=1	0.002	1.785	20	1	1	1	1	65	7.6	10.8																0.778	0	0	1
High	IsMasterProtein	P61457	Pterin-4-alpha-carbinolamine dehydratase OS=Homo sapiens OX=9606 GN=PCBD1 PE=1 SV=2	0.002	1.784	13.4615	1	2	1	1	104	12	6.8			100		100						300			300		0.334	0	0	1
High	IsMasterProtein	Q2NL82	Pre-rRNA-processing protein TSR1 homolog OS=Homo sapiens OX=9606 GN=TSR1 PE=1 SV=1	0.002	1.751	1.99005	1	1	1	1	804	91.8	7.42			100								300					0.062	0	0	1
High	IsMasterProtein	Q9BPW8	Protein NipSnap homolog 1 OS=Homo sapiens OX=9606 GN=NIPSNAP1 PE=1 SV=1	0.002	1.747	3.87324	1	2	1	1	284	33.3	9.31			100		100						300			300		0.136	0	1.79	1
High	IsMasterProtein	P14678-3	Isoform SM-B1 of Small nuclear ribonucleoprotein-associated proteins B and B' OS=Homo sapiens OX=9606 GN=SNRPB	0.002	1.745	3.46021	1	3	1	1	289	30	10.18	100		100		100			300			300			300		0.155	0	0	1
High	IsMasterProtein	Q13363	C-terminal-binding protein 1 OS=Homo sapiens OX=9606 GN=CTBP1 PE=1 SV=2	0.002	1.744	2.27273	1	1	1	1	440	47.5	6.77					100	100								65	235	0.105	0	1.65	1
High	IsMasterProtein	Q14126	Desmoglein-2 OS=Homo sapiens OX=9606 GN=DSG2 PE=1 SV=2	0.002	1.744	1.87835	1	1	1	1	1118	122.2	5.24																0.04	0	0	1
High	IsMasterProtein	Q8N983-4	Isoform 4 of 39S ribosomal protein L43, mitochondrial OS=Homo sapiens OX=9606 GN=MRPL43	0.002	1.741	11.3208	1	3	1	1	159	17.8	9.88	100		100		100			300			300			300		0.212	0	4.76	1
High	IsMasterProtein	Q9HC35	Echinoderm microtubule-associated protein-like 4 OS=Homo sapiens OX=9606 GN=EML4 PE=1 SV=3	0.002	1.733	1.63099	1	2	1	1	981	108.8	6.4					100									300		0.04	0	0	1
High	IsMasterProtein	P51610-4	Isoform 4 of Host cell factor 1 OS=Homo sapiens OX=9606 GN=HCFC1	0.002	1.733	0.673401	1	1	1	1	2079	213.3	7.33																0.031	0	0	1
High	IsMasterProtein	P27824-2	Isoform 2 of Calnexin OS=Homo sapiens OX=9606 GN=CANX	0.002	1.729	2.39234	1	1	1	1	627	71.5	4.7					100									300		0.077	0	0	1
High	IsMasterProtein	Q15435	Protein phosphatase 1 regulatory subunit 7 OS=Homo sapiens OX=9606 GN=PPP1R7 PE=1 SV=1	0.002	1.728	2.77778	1	3	1	1	360	41.5	4.91	100		100		100			300			300			300		0.116	0	0	1
High	IsMasterProtein	Q99436	Proteasome subunit beta type-7 OS=Homo sapiens OX=9606 GN=PSMB7 PE=1 SV=1	0.002	1.728	2.88809	1	2	1	1	277	29.9	7.68	100				100			300						300		0.179	0	0	1
High	IsMasterProtein	Q8N5S9-2	Isoform 2 of Calcium/calmodulin-dependent protein kinase kinase 1 OS=Homo sapiens OX=9606 GN=CAMKK1	0.002	1.708	2.11538	1	1	1	1	520	57.5	6.16																0.08	0	0	1
High	IsMasterProtein	P10768	S-formylglutathione hydrolase OS=Homo sapiens OX=9606 GN=ESD PE=1 SV=2	0.002	1.704	7.80142	1	1	1	1	282	31.4	7.02																0.155	0	0	1
High	IsMasterProtein	O60664	Perilipin-3 OS=Homo sapiens OX=9606 GN=PLIN3 PE=1 SV=3	0.002	1.701	3.22581	1	1	1	1	434	47	5.44																0.08	0	0	1
High	IsMasterProtein	P27348	14-3-3 protein theta OS=Homo sapiens OX=9606 GN=YWHAQ PE=1 SV=1	0.002	1.699	6.53061	1	2	1	1	245	27.7	4.78	100				100			300						300		0.136	0	0	1
High	IsMasterProtein	O75436	Vacuolar protein sorting-associated protein 26A OS=Homo sapiens OX=9606 GN=VPS26A PE=1 SV=2	0.002	1.697	6.42202	1	1	1	1	327	38.1	6.57					100									300		0.11	0	0	1
High	IsMasterProtein	P10644	cAMP-dependent protein kinase type I-alpha regulatory subunit OS=Homo sapiens OX=9606 GN=PRKAR1A PE=1 SV=1	0.002	1.697	2.88714	1	2	1	1	381	43	5.35	100				100			300						300		0.122	0	0	1
High	IsMasterProtein	Q92665	28S ribosomal protein S31, mitochondrial OS=Homo sapiens OX=9606 GN=MRPS31 PE=1 SV=3	0.002	1.696	3.5443	1	1	1	1	395	45.3	9.29					100									300		0.089	0	0	1
High	IsMasterProtein	Q9NR12	PDZ and LIM domain protein 7 OS=Homo sapiens OX=9606 GN=PDLIM7 PE=1 SV=1	0.002	1.695	3.93873	1	1	1	1	457	49.8	8.41			100								300					0.083	0	0	1
High	IsMasterProtein	Q8WYP5-2	Isoform 2 of Protein ELYS OS=Homo sapiens OX=9606 GN=AHCTF1	0.002	1.695	0.478053	1	1	1	1	2301	255.8	6.58					100									300		0.019	0	0	1
High	IsMasterProtein	Q15942	Zyxin OS=Homo sapiens OX=9606 GN=ZYX PE=1 SV=1	0.002	1.694	3.32168	1	1	1	1	572	61.2	6.67	100							300								0.105	0	0	1
High	IsMasterProtein	Q8WUD4	Coiled-coil domain-containing protein 12 OS=Homo sapiens OX=9606 GN=CCDC12 PE=1 SV=1	0.002	1.694	5.42169	1	3	1	1	166	19.2	7.34			100		100						300			300		0.259	0	0	1
High	IsMasterProtein	Q9BV40	Vesicle-associated membrane protein 8 OS=Homo sapiens OX=9606 GN=VAMP8 PE=1 SV=1	0.002	1.685	12	1	1	1	1	100	11.4	7.34																0.468	0	0	1
High	IsMasterProtein	P18887	DNA repair protein XRCC1 OS=Homo sapiens OX=9606 GN=XRCC1 PE=1 SV=2	0.002	1.685	1.4218	1	2	1	1	633	69.4	6.39	100		100					300			300					0.072	0	0	1
High	IsMasterProtein	O14979	Heterogeneous nuclear ribonucleoprotein D-like OS=Homo sapiens OX=9606 GN=HNRNPDL PE=1 SV=3	0.002	1.682	3.57143	1	1	1	1	420	46.4	9.57																0.101	0	0	1
High	IsMasterProtein	Q13242	Serine/arginine-rich splicing factor 9 OS=Homo sapiens OX=9606 GN=SRSF9 PE=1 SV=1	0.002	1.675	5.42986	1	1	1	1	221	25.5	8.65	100							300								0.155	0	2.02	1
High	IsMasterProtein	P05388	60S acidic ribosomal protein P0 OS=Homo sapiens OX=9606 GN=RPLP0 PE=1 SV=1	0.002	1.666	3.78549	1	1	1	1	317	34.3	5.97			100								300					0.129	0	0	1
High	IsMasterProtein	Q99615	DnaJ homolog subfamily C member 7 OS=Homo sapiens OX=9606 GN=DNAJC7 PE=1 SV=2	0.002	1.662	1.82186	1	1	1	1	494	56.4	6.96																0.064	0	0	1
High	IsMasterProtein	Q92901	60S ribosomal protein L3-like OS=Homo sapiens OX=9606 GN=RPL3L PE=2 SV=3	0.002	1.658	2.7027	1	1	1	1	407	46.3	10.45			100								300					0.105	0	0	1
High	IsMasterProtein	Q9Y4Z0	U6 snRNA-associated Sm-like protein LSm4 OS=Homo sapiens OX=9606 GN=LSM4 PE=1 SV=1	0.002	1.653	5.7554	1	2	1	1	139	15.3	9.99	100				100			300						300		0.233	0	0	1
High	IsMasterProtein	Q99733-2	Isoform 2 of Nucleosome assembly protein 1-like 4 OS=Homo sapiens OX=9606 GN=NAP1L4	0.002	1.646	2.84974	1	1	1	1	386	44.1	4.7																0.116	0	0	1
High	IsMasterProtein	O43719	HIV Tat-specific factor 1 OS=Homo sapiens OX=9606 GN=HTATSF1 PE=1 SV=1	0.002	1.641	1.0596	1	1	1	1	755	85.8	4.4					100									300		0.04	0	0	1
High	IsMasterProtein	P23258	Tubulin gamma-1 chain OS=Homo sapiens OX=9606 GN=TUBG1 PE=1 SV=2	0.002	1.615	1.99557	1	2	1	1	451	51.1	6.14	100		100					300			300					0.11	0	0	1
High	IsMasterProtein	O43488	Aflatoxin B1 aldehyde reductase member 2 OS=Homo sapiens OX=9606 GN=AKR7A2 PE=1 SV=3	0.002	1.614	3.34262	1	1	1	1	359	39.6	7.17																0.129	0	0	1
High	IsMasterProtein	Q7L4I2	Arginine/serine-rich coiled-coil protein 2 OS=Homo sapiens OX=9606 GN=RSRC2 PE=1 SV=1	0.002	1.609	2.53456	1	1	1	1	434	50.5	11.33	100							300								0.122	0	0	1
High	IsMasterProtein	P10515	Dihydrolipoyllysine-residue acetyltransferase component of pyruvate dehydrogenase complex, mitochondrial OS=Homo sapiens OX=9606 GN=DLAT PE=1 SV=3	0.002	1.606	1.39104	1	3	1	1	647	69	7.84	100		100					300			300					0.072	0	0	1
High	IsMasterProtein	Q8TE58	A disintegrin and metalloproteinase with thrombospondin motifs 15 OS=Homo sapiens OX=9606 GN=ADAMTS15 PE=2 SV=1	0.002	1.598	0.736842	1	2	1	1	950	103.2	8.57																0.045	0	0	1
High	IsMasterProtein	P15311	Ezrin OS=Homo sapiens OX=9606 GN=EZR PE=1 SV=4	0.002	1.589	2.38908	1	2	1	1	586	69.4	6.27	100				100			300						300		0.061	0	0	1
High	IsMasterProtein	Q9H299	SH3 domain-binding glutamic acid-rich-like protein 3 OS=Homo sapiens OX=9606 GN=SH3BGRL3 PE=1 SV=1	0.002	1.588	20.4301	1	1	1	1	93	10.4	4.93					100									300		0.585	0	0	1
High	IsMasterProtein	P25398	40S ribosomal protein S12 OS=Homo sapiens OX=9606 GN=RPS12 PE=1 SV=3	0.002	1.588	13.6364	1	1	1	1	132	14.5	7.21																0.389	0	0	1
High	IsMasterProtein	P40925-3	Isoform 3 of Malate dehydrogenase, cytoplasmic OS=Homo sapiens OX=9606 GN=MDH1	0.002	1.587	3.40909	1	1	1	1	352	38.6	7.71																0.096	0	1.7	1
High	IsMasterProtein	O14497	AT-rich interactive domain-containing protein 1A OS=Homo sapiens OX=9606 GN=ARID1A PE=1 SV=3	0.002	1.587	0.962801	1	1	1	1	2285	241.9	6.7	100							300								0.027	0	0	1
High	IsMasterProtein	Q9HCC0	Methylcrotonoyl-CoA carboxylase beta chain, mitochondrial OS=Homo sapiens OX=9606 GN=MCCC2 PE=1 SV=1	0.002	1.578	1.59858	1	1	1	1	563	61.3	7.68																0.068	0	0	1
High	IsMasterProtein	P00505	Aspartate aminotransferase, mitochondrial OS=Homo sapiens OX=9606 GN=GOT2 PE=1 SV=3	0.002	1.569	2.32558	1	1	1	1	430	47.5	9.01																0.083	0	0	1
High	IsMasterProtein	Q13123	Protein Red OS=Homo sapiens OX=9606 GN=IK PE=1 SV=3	0.002	1.563	2.1544	1	1	1	1	557	65.6	6.64					100									300		0.08	0	0	1
High	IsMasterProtein	O00571	ATP-dependent RNA helicase DDX3X OS=Homo sapiens OX=9606 GN=DDX3X PE=1 SV=3	0.002	1.562	2.26586	1	2	1	1	662	73.2	7.18	100		100					300			300					0.056	0	0	1
High	IsMasterProtein	Q53GS9	U4/U6.U5 tri-snRNP-associated protein 2 OS=Homo sapiens OX=9606 GN=USP39 PE=1 SV=2	0.002	1.561	1.9469	1	2	1	1	565	65.3	8.91	100		100					300			300					0.075	0	0	1
High	IsMasterProtein	P62277	40S ribosomal protein S13 OS=Homo sapiens OX=9606 GN=RPS13 PE=1 SV=2	0.002	1.553	11.2583	1	2	1	1	151	17.2	10.54	100							300								0.233	0	0	1
High	IsMasterProtein	Q7Z434	Mitochondrial antiviral-signaling protein OS=Homo sapiens OX=9606 GN=MAVS PE=1 SV=2	0.002	1.552	2.96296	1	2	1	1	540	56.5	5.52																0.105	0	0	1
High	IsMasterProtein	O43852-3	Isoform 3 of Calumenin OS=Homo sapiens OX=9606 GN=CALU	0.002	1.55	2.47678	1	2	1	1	323	38	4.63	100							300								0.136	0	0	1
High	IsMasterProtein	Q14331	Protein FRG1 OS=Homo sapiens OX=9606 GN=FRG1 PE=1 SV=1	0.002	1.55	5.03876	1	2	1	1	258	29.2	9.01	100							300								0.179	0	0	1
High	IsMasterProtein	Q96HS1	Serine/threonine-protein phosphatase PGAM5, mitochondrial OS=Homo sapiens OX=9606 GN=PGAM5 PE=1 SV=2	0.002	1.549	3.46021	1	2	1	1	289	32	8.68	100				100			300						300		0.129	0	3.71	1
High	IsMasterProtein	Q9BWE0-4	Isoform 2 of Replication initiator 1 OS=Homo sapiens OX=9606 GN=REPIN1	0.002	1.547	2.88462	1	2	1	1	624	69.9	10.1			100		100						300			300		0.07	0	0	1
High	IsMasterProtein	Q8NBS9	Thioredoxin domain-containing protein 5 OS=Homo sapiens OX=9606 GN=TXNDC5 PE=1 SV=2	0.002	1.542	2.08333	1	1	1	1	432	47.6	5.97					100									300		0.089	0	1.78	1
High	IsMasterProtein	P09327	Villin-1 OS=Homo sapiens OX=9606 GN=VIL1 PE=1 SV=4	0.002	1.538	2.5393	1	1	1	1	827	92.6	6.39																0.044	0	0	1
High	IsMasterProtein	P49790-3	Isoform 3 of Nuclear pore complex protein Nup153 OS=Homo sapiens OX=9606 GN=NUP153	0.002	1.536	0.996016	1	1	1	1	1506	157.2	8.84			100								300					0.033	0	0	1
High	IsMasterProtein	Q99729	Heterogeneous nuclear ribonucleoprotein A/B OS=Homo sapiens OX=9606 GN=HNRNPAB PE=1 SV=2	0.002	1.528	4.51807	1	1	1	1	332	36.2	8.21			100								300					0.166	0	0	1
High	IsMasterProtein	Q9UHR4	Brain-specific angiogenesis inhibitor 1-associated protein 2-like protein 1 OS=Homo sapiens OX=9606 GN=BAIAP2L1 PE=1 SV=2	0.002	1.528	2.93542	1	1	1	1	511	56.8	8.68																0.062	0	0	1
High	IsMasterProtein	Q9UHB6-4	Isoform 4 of LIM domain and actin-binding protein 1 OS=Homo sapiens OX=9606 GN=LIMA1	0.002	1.52	1.84211	1	1	1	1	760	85.2	6.76	100							300								0.041	0	0	1
High	IsMasterProtein	Q9P2N5	RNA-binding protein 27 OS=Homo sapiens OX=9606 GN=RBM27 PE=1 SV=2	0.002	1.511	1.98113	1	1	1	1	1060	118.6	9.19			100								300					0.048	0	0	1
High	IsMasterProtein	Q9NY33	Dipeptidyl peptidase 3 OS=Homo sapiens OX=9606 GN=DPP3 PE=1 SV=2	0.002	1.509	1.76391	1	1	1	1	737	82.5	5.1	100							300								0.05	0	0	1
High	IsMasterProtein	P42766	60S ribosomal protein L35 OS=Homo sapiens OX=9606 GN=RPL35 PE=1 SV=2	0.002	1.509	12.1951	1	2	1	1	123	14.5	11.05																0.468	0	0	1
High	IsMasterProtein	P49406	39S ribosomal protein L19, mitochondrial OS=Homo sapiens OX=9606 GN=MRPL19 PE=1 SV=2	0.002	1.507	3.08219	1	2	1	1	292	33.5	9.5			100								300					0.105	0	0	1
High	IsMasterProtein	P13667	Protein disulfide-isomerase A4 OS=Homo sapiens OX=9606 GN=PDIA4 PE=1 SV=2	0.002	1.5	2.94574	1	1	1	1	645	72.9	5.07	100							300								0.051	0	0	1
High	IsMasterProtein	O60832	H/ACA ribonucleoprotein complex subunit DKC1 OS=Homo sapiens OX=9606 GN=DKC1 PE=1 SV=3	0.002	1.488	3.11284	1	1	1	1	514	57.6	9.42			100								300					0.07	0	0	1
High	IsMasterProtein	Q9Y5Y0	Feline leukemia virus subgroup C receptor-related protein 1 OS=Homo sapiens OX=9606 GN=FLVCR1 PE=1 SV=1	0.002	1.485	1.26126	1	1	1	1	555	59.8	5.97																0.122	0	0	1
High	IsMasterProtein	Q9H2P0	Activity-dependent neuroprotector homeobox protein OS=Homo sapiens OX=9606 GN=ADNP PE=1 SV=1	0.002	1.484	1.17967	1	1	1	1	1102	123.5	7.34																0.032	0	0	1
High	IsMasterProtein	P07237	Protein disulfide-isomerase OS=Homo sapiens OX=9606 GN=P4HB PE=1 SV=3	0.002	1.483	3.74016	1	1	1	1	508	57.1	4.87			100								300					0.059	0	0	1
High	IsMasterProtein	Q15758	Neutral amino acid transporter B(0) OS=Homo sapiens OX=9606 GN=SLC1A5 PE=1 SV=2	0.002	1.469	3.51201	1	1	1	1	541	56.6	5.48					100									300		0.11	0	0	1
High	IsMasterProtein	P29350-4	Isoform 4 of Tyrosine-protein phosphatase non-receptor type 6 OS=Homo sapiens OX=9606 GN=PTPN6	0.002	1.464	1.76282	1	1	1	1	624	70.1	7.9																0.058	0	0	1
High	IsMasterProtein	O75629	Protein CREG1 OS=Homo sapiens OX=9606 GN=CREG1 PE=1 SV=1	0.002	1.445	6.81818	1	1	1	1	220	24.1	7.59																0.233	0	0	1
High	IsMasterProtein	Q71RC2-4	Isoform 4 of La-related protein 4 OS=Homo sapiens OX=9606 GN=LARP4	0.002	1.437	3.56164	1	2	1	1	730	81.2	6.61					100									300		0.066	0	0	1
High	IsMasterProtein	Q15388	Mitochondrial import receptor subunit TOM20 homolog OS=Homo sapiens OX=9606 GN=TOMM20 PE=1 SV=1	0.002	1.436	8.96552	1	3	1	1	145	16.3	8.6	100		100		100			300			300			300		0.389	0	6.7	1
High	IsMasterProtein	Q9BRJ2	39S ribosomal protein L45, mitochondrial OS=Homo sapiens OX=9606 GN=MRPL45 PE=1 SV=2	0.002	1.427	2.94118	1	1	1	1	306	35.3	9.03	100							300								0.116	0	0	1
High	IsMasterProtein	Q7Z417	Nuclear fragile X mental retardation-interacting protein 2 OS=Homo sapiens OX=9606 GN=NUFIP2 PE=1 SV=1	0.002	1.424	1.8705	1	1	1	1	695	76.1	8.7	100							300								0.075	0	1.82	1
High	IsMasterProtein	O94906	Pre-mRNA-processing factor 6 OS=Homo sapiens OX=9606 GN=PRPF6 PE=1 SV=1	0.002	1.403	0.743889	1	3	1	1	941	106.9	8.25	100		100		100			300			300			300		0.036	0	0	1
High	IsMasterProtein	Q9NYK5-2	Isoform 2 of 39S ribosomal protein L39, mitochondrial OS=Homo sapiens OX=9606 GN=MRPL39	0.002	1.401	3.39943	1	1	1	1	353	40.4	7.91					100									300		0.105	0	0	1
High	IsMasterProtein	P42126	Enoyl-CoA delta isomerase 1, mitochondrial OS=Homo sapiens OX=9606 GN=ECI1 PE=1 SV=1	0.002	1.401	6.62252	1	1	1	1	302	32.8	8.54					100									300		0.179	0	0	1
High	IsMasterProtein	P43246	DNA mismatch repair protein Msh2 OS=Homo sapiens OX=9606 GN=MSH2 PE=1 SV=1	0.002	1.4	1.49893	1	1	1	1	934	104.7	5.77	100							300								0.044	0	0	1
High	IsMasterProtein	P08559-4	Isoform 4 of Pyruvate dehydrogenase E1 component subunit alpha, somatic form, mitochondrial OS=Homo sapiens OX=9606 GN=PDHA1	0.002	1.397	2.1028	1	2	1	1	428	47.5	8.54	100				100			300						300		0.08	0	0	1
High	IsMasterProtein	Q9BQA1	Methylosome protein 50 OS=Homo sapiens OX=9606 GN=WDR77 PE=1 SV=1	0.002	1.395	4.97076	1	2	1	1	342	36.7	5.17			100								300					0.179	0	0	1
High	IsMasterProtein	P78406	mRNA export factor OS=Homo sapiens OX=9606 GN=RAE1 PE=1 SV=1	0.002	1.394	4.34783	1	2	1	1	368	40.9	7.83	100		100					300			300					0.11	0	0	1
High	IsMasterProtein	P49748-3	Isoform 3 of Very long-chain specific acyl-CoA dehydrogenase, mitochondrial OS=Homo sapiens OX=9606 GN=ACADVL	0.002	1.374	2.35988	1	1	1	1	678	72.9	8.75			100								300					0.053	0	0	1
High	IsMasterProtein	P61081	NEDD8-conjugating enzyme Ubc12 OS=Homo sapiens OX=9606 GN=UBE2M PE=1 SV=1	0.002	1.373	6.01093	1	2	1	1	183	20.9	7.69	100				100			300						300		0.212	0	2.12	1
High	IsMasterProtein	P50213	Isocitrate dehydrogenase [NAD] subunit alpha, mitochondrial OS=Homo sapiens OX=9606 GN=IDH3A PE=1 SV=1	0.002	1.364	2.45902	1	2	1	1	366	39.6	6.92			100		100						300			300		0.116	0	0	1
High	IsMasterProtein	Q96AX9-14	Isoform 14 of E3 ubiquitin-protein ligase MIB2 OS=Homo sapiens OX=9606 GN=MIB2	0.002	1.361	0.560748	1	3	1	1	1070	115.8	8.87	100		100		100			300			300			300		0.037	0	0	1
High	IsMasterProtein	O95178	NADH dehydrogenase [ubiquinone] 1 beta subcomplex subunit 2, mitochondrial OS=Homo sapiens OX=9606 GN=NDUFB2 PE=1 SV=1	0.004	1.358	8.57143	1	1	1	1	105	12.1	5.74					100									300		0.389	0	2.12	1
High	IsMasterProtein	P30837	Aldehyde dehydrogenase X, mitochondrial OS=Homo sapiens OX=9606 GN=ALDH1B1 PE=1 SV=3	0.004	1.354	4.44874	1	1	1	1	517	57.2	6.8																0.083	0	0	1
High	IsMasterProtein	P11940	Polyadenylate-binding protein 1 OS=Homo sapiens OX=9606 GN=PABPC1 PE=1 SV=2	0.004	1.345	2.67296	1	1	1	1	636	70.6	9.5	100							300								0.059	0	0	1
High	IsMasterProtein	O00330	Pyruvate dehydrogenase protein X component, mitochondrial OS=Homo sapiens OX=9606 GN=PDHX PE=1 SV=3	0.004	1.341	3.79242	1	1	1	1	501	54.1	8.66					100									300		0.083	0	0	1
High	IsMasterProtein	Q15029	116 kDa U5 small nuclear ribonucleoprotein component OS=Homo sapiens OX=9606 GN=EFTUD2 PE=1 SV=1	0.004	1.335	1.33745	1	1	1	1	972	109.4	5	100							300								0.04	0	0	1
High	IsMasterProtein	Q9H4I3	TraB domain-containing protein OS=Homo sapiens OX=9606 GN=TRABD PE=1 SV=1	0.004	1.328	7.44681	1	1	1	1	376	42.3	8																0.11	0	2.02	1
High	IsMasterProtein	Q13200	26S proteasome non-ATPase regulatory subunit 2 OS=Homo sapiens OX=9606 GN=PSMD2 PE=1 SV=3	0.005	1.325	1.87225	1	2	1	1	908	100.1	5.2					100									300		0.04	0	0	1
High	IsMasterProtein	Q14155-5	Isoform 5 of Rho guanine nucleotide exchange factor 7 OS=Homo sapiens OX=9606 GN=ARHGEF7	0.005	1.322	2.18878	1	1	1	1	731	82.5	6.84																0.049	0	0	1
High	IsMasterProtein	O60701	UDP-glucose 6-dehydrogenase OS=Homo sapiens OX=9606 GN=UGDH PE=1 SV=1	0.005	1.319	2.42915	1	2	1	1	494	55	7.12	100				100			300						300		0.072	0	0	1
High	IsMasterProtein	Q15907	Ras-related protein Rab-11B OS=Homo sapiens OX=9606 GN=RAB11B PE=1 SV=4	0.005	1.317	5.04587	1	1	1	1	218	24.5	5.94																0.155	0	0	1
High	IsMasterProtein	P62993	Growth factor receptor-bound protein 2 OS=Homo sapiens OX=9606 GN=GRB2 PE=1 SV=1	0.005	1.311	4.60829	1	2	1	1	217	25.2	6.32					100									300		0.136	0	1.64	1
High	IsMasterProtein	O95433	Activator of 90 kDa heat shock protein ATPase homolog 1 OS=Homo sapiens OX=9606 GN=AHSA1 PE=1 SV=1	0.005	1.301	4.73373	1	1	1	1	338	38.3	5.53					100									300		0.101	0	0	1
High	IsMasterProtein	P11171	Protein 4.1 OS=Homo sapiens OX=9606 GN=EPB41 PE=1 SV=4	0.005	1.297	1.27315	1	1	1	1	864	97	5.58					100									300		0.042	0	0	1
High	IsMasterProtein	Q9NNW7	Thioredoxin reductase 2, mitochondrial OS=Homo sapiens OX=9606 GN=TXNRD2 PE=1 SV=3	0.005	1.295	3.05344	1	1	1	1	524	56.5	7.5	100							300								0.08	0	0	1
High	IsMasterProtein	P23921	Ribonucleoside-diphosphate reductase large subunit OS=Homo sapiens OX=9606 GN=RRM1 PE=1 SV=1	0.006	1.278	1.13636	1	2	1	1	792	90	7.15			100		100						300			300		0.053	0	0	1
High	IsMasterProtein	P09669	Cytochrome c oxidase subunit 6C OS=Homo sapiens OX=9606 GN=COX6C PE=1 SV=2	0.006	1.261	10.6667	1	1	1	1	75	8.8	10.39			100								300					0.468	0	1.78	1
High	IsMasterProtein	Q9NW82	WD repeat-containing protein 70 OS=Homo sapiens OX=9606 GN=WDR70 PE=1 SV=1	0.006	1.259	1.98777	1	1	1	1	654	73.2	6.33																0.062	0	0	1
High	IsMasterProtein	O60678	Protein arginine N-methyltransferase 3 OS=Homo sapiens OX=9606 GN=PRMT3 PE=1 SV=4	0.006	1.253	1.88324	1	1	1	1	531	59.9	5.35					100									300		0.089	0	0	1
High	IsMasterProtein	Q86VP6	Cullin-associated NEDD8-dissociated protein 1 OS=Homo sapiens OX=9606 GN=CAND1 PE=1 SV=2	0.006	1.251	0.731707	1	2	1	1	1230	136.3	5.78	100							300								0.032	0	0	1
High	IsMasterProtein	Q15020	Squamous cell carcinoma antigen recognized by T-cells 3 OS=Homo sapiens OX=9606 GN=SART3 PE=1 SV=1	0.006	1.248	2.49221	1	1	1	1	963	109.9	5.57																0.039	0	0	1
High	IsMasterProtein	Q9Y617	Phosphoserine aminotransferase OS=Homo sapiens OX=9606 GN=PSAT1 PE=1 SV=2	0.006	1.235	1.89189	1	1	1	1	370	40.4	7.66																0.086	0	1.86	1
High	IsMasterProtein	O75347-2	Isoform 2 of Tubulin-specific chaperone A OS=Homo sapiens OX=9606 GN=TBCA	0.006	1.235	6.20155	1	1	1	1	129	15.8	9.35																0.389	0	1.81	1
High	IsMasterProtein	O95263	High affinity cAMP-specific and IBMX-insensitive 3',5'-cyclic phosphodiesterase 8B OS=Homo sapiens OX=9606 GN=PDE8B PE=1 SV=2	0.006	1.232	2.14689	1	1	1	1	885	98.9	6.83																0.047	0	0	1
High	IsMasterProtein	Q8IZP0	Abl interactor 1 OS=Homo sapiens OX=9606 GN=ABI1 PE=1 SV=4	0.006	1.227	2.16535	1	1	1	1	508	55	7.06																0.116	0	1.73	1
High	IsMasterProtein	Q9BUH6	Protein PAXX OS=Homo sapiens OX=9606 GN=PAXX PE=1 SV=2	0.006	1.225	5.88235	1	1	1	1	204	21.6	5.48					100									300		0.179	0	0	1
High	IsMasterProtein	P61758	Prefoldin subunit 3 OS=Homo sapiens OX=9606 GN=VBP1 PE=1 SV=4	0.006	1.218	5.07614	1	1	1	1	197	22.6	7.11	100							300								0.166	0	0	1
High	IsMasterProtein	Q5U5X0	Complex III assembly factor LYRM7 OS=Homo sapiens OX=9606 GN=LYRM7 PE=1 SV=1	0.006	1.218	5.76923	1	1	1	1	104	11.9	9.66																0.334	0	0	1
High	IsMasterProtein	Q5T9A4	ATPase family AAA domain-containing protein 3B OS=Homo sapiens OX=9606 GN=ATAD3B PE=1 SV=1	0.006	1.216	1.54321	1	1	1	1	648	72.5	9.2																0.054	0	0	1
High	IsMasterProtein	P16615	Sarcoplasmic/endoplasmic reticulum calcium ATPase 2 OS=Homo sapiens OX=9606 GN=ATP2A2 PE=1 SV=1	0.006	1.215	1.2476	1	1	1	1	1042	114.7	5.34																0.044	0	0	1
High	IsMasterProtein	Q9Y2R9	28S ribosomal protein S7, mitochondrial OS=Homo sapiens OX=9606 GN=MRPS7 PE=1 SV=2	0.006	1.208	3.30579	1	1	1	1	242	28.1	9.99					100									300		0.129	0	0	1
High	IsMasterProtein	Q13015	Protein AF1q OS=Homo sapiens OX=9606 GN=MLLT11 PE=1 SV=1	0.006	1.204	17.7778	1	1	1	1	90	10.1	4.54	100							300								0.468	0	0	1
High	IsMasterProtein	P51532	Transcription activator BRG1 OS=Homo sapiens OX=9606 GN=SMARCA4 PE=1 SV=2	0.006	1.197	0.910747	1	2	1	1	1647	184.5	7.88																0.029	0	0	1
High	IsMasterProtein	Q02880	DNA topoisomerase 2-beta OS=Homo sapiens OX=9606 GN=TOP2B PE=1 SV=3	0.006	1.191	0.861009	1	1	1	1	1626	183.2	8	100							300								0.023	0	0	1
High	IsMasterProtein	Q7Z3K3	Pogo transposable element with ZNF domain OS=Homo sapiens OX=9606 GN=POGZ PE=1 SV=2	0.006	1.187	0.638298	1	1	1	1	1410	155.2	7.4					100									300		0.034	0	0	1
High	IsMasterProtein	O75152	Zinc finger CCCH domain-containing protein 11A OS=Homo sapiens OX=9606 GN=ZC3H11A PE=1 SV=3	0.007	1.17	1.85185	1	2	1	1	810	89.1	8.37	100							300								0.044	0	0	1
High	IsMasterProtein	Q8NE71	ATP-binding cassette sub-family F member 1 OS=Homo sapiens OX=9606 GN=ABCF1 PE=1 SV=2	0.007	1.161	1.18343	1	1	1	1	845	95.9	6.8			100								300					0.05	0	0	1
High	IsMasterProtein	Q96S55	ATPase WRNIP1 OS=Homo sapiens OX=9606 GN=WRNIP1 PE=1 SV=2	0.007	1.16	1.35338	1	2	1	1	665	72.1	6.1	100				100			300						300		0.068	0	0	1
High	IsMasterProtein	Q96HA1	Nuclear envelope pore membrane protein POM 121 OS=Homo sapiens OX=9606 GN=POM121 PE=1 SV=2	0.007	1.152	0.640512	1	3	1	1	1249	127.6	10.56																0.058	0	0	1
High	IsMasterProtein	Q9H4G0	Band 4.1-like protein 1 OS=Homo sapiens OX=9606 GN=EPB41L1 PE=1 SV=2	0.007	1.148	1.70261	1	1	1	1	881	98.4	5.62	100							300								0.044	0	0	1
High	IsMasterProtein	Q16698	2,4-dienoyl-CoA reductase, mitochondrial OS=Homo sapiens OX=9606 GN=DECR1 PE=1 SV=1	0.007	1.128	2.08955	1	1	1	1	335	36	9.28					100									300		0.11	0	0	1
High	IsMasterProtein	Q8WXI9	Transcriptional repressor p66-beta OS=Homo sapiens OX=9606 GN=GATAD2B PE=1 SV=1	0.007	1.123	3.70995	1	1	1	1	593	65.2	9.7	100							300								0.062	0	0	1
High	IsMasterProtein	Q15046-2	Isoform Mitochondrial of Lysine--tRNA ligase OS=Homo sapiens OX=9606 GN=KARS	0.007	1.121	2.56	1	1	1	1	625	71.5	6.81			100								300					0.064	0	0	1
High	IsMasterProtein	Q01780	Exosome component 10 OS=Homo sapiens OX=9606 GN=EXOSC10 PE=1 SV=2	0.007	1.108	1.58192	1	1	1	1	885	100.8	8.46					100									300		0.037	0	0	1
High	IsMasterProtein	O96000	NADH dehydrogenase [ubiquinone] 1 beta subcomplex subunit 10 OS=Homo sapiens OX=9606 GN=NDUFB10 PE=1 SV=3	0.007	1.094	9.30233	1	1	1	1	172	20.8	8.48					100									300		0.212	0	0	1
High	IsMasterProtein	P48507	Glutamate--cysteine ligase regulatory subunit OS=Homo sapiens OX=9606 GN=GCLM PE=1 SV=1	0.007	1.09	5.10949	1	1	1	1	274	30.7	6.02																0.194	0	0	1
High	IsMasterProtein	P31939	Bifunctional purine biosynthesis protein PURH OS=Homo sapiens OX=9606 GN=ATIC PE=1 SV=3	0.008	1.074	1.85811	1	1	1	1	592	64.6	6.71					100									300		0.064	0	0	1
High	IsMasterProtein	Q9UN37	Vacuolar protein sorting-associated protein 4A OS=Homo sapiens OX=9606 GN=VPS4A PE=1 SV=1	0.008	1.065	2.51716	1	1	1	1	437	48.9	7.8	100							300								0.08	0	0	1
High	IsMasterProtein	Q5UIP0	Telomere-associated protein RIF1 OS=Homo sapiens OX=9606 GN=RIF1 PE=1 SV=2	0.008	1.062	0.809061	1	1	1	1	2472	274.3	5.52					100									300		0.016	0	0	1
High	IsMasterProtein	Q16762	Thiosulfate sulfurtransferase OS=Homo sapiens OX=9606 GN=TST PE=1 SV=4	0.009	1.043	6.39731	1	1	1	1	297	33.4	7.25																0.122	0	0	1
High	IsMasterProtein	Q96C36	Pyrroline-5-carboxylate reductase 2 OS=Homo sapiens OX=9606 GN=PYCR2 PE=1 SV=1	0.009	1.042	3.75	1	1	1	1	320	33.6	7.77																0.166	0	0	1
High	IsMasterProtein	O00170	AH receptor-interacting protein OS=Homo sapiens OX=9606 GN=AIP PE=1 SV=2	0.009	1.039	6.9697	1	1	1	1	330	37.6	6.29	100							300								0.105	0	0	1
High	IsMasterProtein	P05556-3	Isoform 3 of Integrin beta-1 OS=Homo sapiens OX=9606 GN=ITGB1	0.009	1.039	1.45455	1	1	1	1	825	91.6	5.44			100								300					0.059	0	0	1
High	IsMasterProtein	P56381	ATP synthase subunit epsilon, mitochondrial OS=Homo sapiens OX=9606 GN=ATP5F1E PE=1 SV=2	0.009	1.031	15.6863	1	1	1	1	51	5.8	9.92	100							300								0.778	0	0	1
High	IsMasterProtein	Q12824	SWI/SNF-related matrix-associated actin-dependent regulator of chromatin subfamily B member 1 OS=Homo sapiens OX=9606 GN=SMARCB1 PE=1 SV=2	0.009	1.029	2.07792	1	1	1	1	385	44.1	6.23	100							300								0.105	0	1.68	1
High	IsMasterProtein	P84103	Serine/arginine-rich splicing factor 3 OS=Homo sapiens OX=9606 GN=SRSF3 PE=1 SV=1	0.009	1.027	5.4878	1	1	1	1	164	19.3	11.65	100							300								0.259	0	0	1
High	IsMasterProtein	P50995	Annexin A11 OS=Homo sapiens OX=9606 GN=ANXA11 PE=1 SV=1	0.009	1.026	3.9604	1	1	1	1	505	54.4	7.65			100								300					0	0	0	1
High	IsMasterProtein	Q9Y2J2	Band 4.1-like protein 3 OS=Homo sapiens OX=9606 GN=EPB41L3 PE=1 SV=2	0.009	1.026	0.827967	1	1	1	1	1087	120.6	5.19	100							300								0.038	0	0	1
High	IsMasterProtein	Q96JM3	Chromosome alignment-maintaining phosphoprotein 1 OS=Homo sapiens OX=9606 GN=CHAMP1 PE=1 SV=2	0.009	1.018	0.862069	1	1	1	1	812	89	8.44					100									300		0.04	0	0	1
High	IsMasterProtein	Q96EI5-2	Isoform 2 of Transcription elongation factor A protein-like 4 OS=Homo sapiens OX=9606 GN=TCEAL4	0.009	1.012	3.35196	1	1	1	1	358	40.6	7.36																0.083	0	0	1
High	IsMasterProtein	Q96EV2	RNA-binding protein 33 OS=Homo sapiens OX=9606 GN=RBM33 PE=1 SV=3	0.009	1.01	1.36752	1	1	1	1	1170	129.9	6.93																0.05	0	0	1
High	IsMasterProtein	P49257	Protein ERGIC-53 OS=Homo sapiens OX=9606 GN=LMAN1 PE=1 SV=2	0.009	1.005	1.56863	1	1	1	1	510	57.5	6.77	100							300								0.083	0	0	1
High	IsMasterProtein	P61769	Beta-2-microglobulin OS=Homo sapiens OX=9606 GN=B2M PE=1 SV=1	0.01	1	6.72269	1	1	1	1	119	13.7	6.52																0	0	0	1
High	IsMasterProtein	P53803	DNA-directed RNA polymerases I, II, and III subunit RPABC4 OS=Homo sapiens OX=9606 GN=POLR2K PE=1 SV=1	0.01	0.986	12.069	1	2	1	1	58	7	9.06	100		100					300			300					1.154	0	1.65	1
High	IsMasterProtein	Q6P2Q9	Pre-mRNA-processing-splicing factor 8 OS=Homo sapiens OX=9606 GN=PRPF8 PE=1 SV=2	0.01	0.986	0.642398	1	2	1	1	2335	273.4	8.84			100		100						300			300		0.016	0	0	1
High	IsMasterProtein	O75323	Protein NipSnap homolog 2 OS=Homo sapiens OX=9606 GN=NIPSNAP2 PE=1 SV=1	0.01	0.982	3.84615	1	1	1	1	286	33.7	9.36			100								300					0.129	0	1.71	1
High	IsMasterProtein	Q8IVL1	Neuron navigator 2 OS=Homo sapiens OX=9606 GN=NAV2 PE=1 SV=3	0.01	0.98	0.68328	1	1	1	1	2488	268	9.03																0.017	0	0	1
Medium	IsMasterProtein	Q9Y2H5	Pleckstrin homology domain-containing family A member 6 OS=Homo sapiens OX=9606 GN=PLEKHA6 PE=1 SV=4	0.01	0.971	1.81298	1	1	1	1	1048	117.1	9.1																0.036	0	0	1
Medium	IsMasterProtein	Q9UDV7-2	Isoform 2 of Zinc finger protein 282 OS=Homo sapiens OX=9606 GN=ZNF282	0.017	0.959	3.88769	1	1	1	1	463	51.9	4.7																0.089	0	0	1
Medium	IsMasterProtein	P23229	Integrin alpha-6 OS=Homo sapiens OX=9606 GN=ITGA6 PE=1 SV=5	0.017	0.955	0.707965	1	1	1	1	1130	126.5	6.61	100							300								0.034	0	0	1
Medium	IsMasterProtein	Q9UM22	Mammalian ependymin-related protein 1 OS=Homo sapiens OX=9606 GN=EPDR1 PE=1 SV=2	0.017	0.952	5.80357	1	1	1	1	224	25.4	6.6																0.212	0	0	1
Medium	IsMasterProtein	Q5JRX3-2	Isoform 2 of Presequence protease, mitochondrial OS=Homo sapiens OX=9606 GN=PITRM1	0.017	0.95	1.15607	1	1	1	1	1038	117.4	6.92			100								300					0.036	0	0	1
Medium	IsMasterProtein	P62891	60S ribosomal protein L39 OS=Homo sapiens OX=9606 GN=RPL39 PE=1 SV=2	0.018	0.948	23.5294	1	1	1	1	51	6.4	12.56					100									300		9	0	0	1
Medium	IsMasterProtein	Q9UL46	Proteasome activator complex subunit 2 OS=Homo sapiens OX=9606 GN=PSME2 PE=1 SV=4	0.018	0.94	6.27615	1	1	1	1	239	27.4	5.73					100									300		0.129	0	0	1
Medium	IsMasterProtein	Q53H12	Acylglycerol kinase, mitochondrial OS=Homo sapiens OX=9606 GN=AGK PE=1 SV=2	0.018	0.93	2.1327	1	1	1	1	422	47.1	8.09					100									300		0.101	0	0	1
Medium	IsMasterProtein	Q6NYC8	Phostensin OS=Homo sapiens OX=9606 GN=PPP1R18 PE=1 SV=1	0.018	0.928	1.46819	1	1	1	1	613	67.9	5.4					100									300		0.07	0	0	1
