# Supplementary material for: Proteome Analysis of the Antiproliferative Activity of the Novel Chitooligosaccharide–Gallic Acid Conjugate against the SW620 Colon Cancer Cell Line
Source: Biomedicines. 2023 Jun 10;11(6):1683. doi: 10.3390/biomedicines11061683 (PMC10296375; doi:10.3390/biomedicines11061683)
Supplement: Supplementary file 1 [file biomedicines-11-01683-s001.zip › Supplementary material S2.xlsx]

## Sheet: COS vs control
Accession	Description	Abundance Ratio: (SW620-COS(1), Medium) / (SW620-Control(1), Light)	Abundance Ratio: (SW620-COS(2), Medium) / (SW620-Control(2), Light)	Abundance Ratio: (SW620-COS(3), Medium) / (SW620-Control(3), Light)	avg ratio COS/control(1-3)	AVG log2 ratio COS/control	t-test COS/control	(-)log p value
P07477	Trypsin-1 OS=Homo sapiens OX=9606 GN=PRSS1 PE=1 SV=1		0.01		0.01	-6.64386	#DIV/0!	#DIV/0!
P68104	Elongation factor 1-alpha 1 OS=Homo sapiens OX=9606 GN=EEF1A1 PE=1 SV=1	1.159	1.624	1.248	1.34367	0.426175	0.000705317	3.15162
P07195	L-lactate dehydrogenase B chain OS=Homo sapiens OX=9606 GN=LDHB PE=1 SV=2	0.064	0.01	0.01	0.028	-5.15843	0.194793	0.710426
P40227	T-complex protein 1 subunit zeta OS=Homo sapiens OX=9606 GN=CCT6A PE=1 SV=3	2.586	2.144	3.534	2.75467	1.46188	0.00255591	2.59245
P18669	Phosphoglycerate mutase 1 OS=Homo sapiens OX=9606 GN=PGAM1 PE=1 SV=2	0.912	0.943	1.425	1.09333	0.128733	0.00275638	2.55966
P62753	40S ribosomal protein S6 OS=Homo sapiens OX=9606 GN=RPS6 PE=1 SV=1	1.539	1.148	0.887	1.19133	0.252577	0.00326728	2.48581
Q15056	Eukaryotic translation initiation factor 4H OS=Homo sapiens OX=9606 GN=EIF4H PE=1 SV=5	0.141			0.141	-2.82623	#DIV/0!	#DIV/0!
P62280	40S ribosomal protein S11 OS=Homo sapiens OX=9606 GN=RPS11 PE=1 SV=3	0.241	0.01	0.298	0.183	-2.45008	0.106223	0.973783
P06733	Alpha-enolase OS=Homo sapiens OX=9606 GN=ENO1 PE=1 SV=2	3.593	6.178	4.158	4.643	2.21506	0.00408473	2.38884
P62861	40S ribosomal protein S30 OS=Homo sapiens OX=9606 GN=FAU PE=1 SV=1	0.562	0.01	0.872	0.481333	-1.05489	0.128834	0.889969
P82909	28S ribosomal protein S36, mitochondrial OS=Homo sapiens OX=9606 GN=MRPS36 PE=1 SV=2	0.333	0.716	0.409	0.486	-1.04097	0.0142462	1.8463
P20700	Lamin-B1 OS=Homo sapiens OX=9606 GN=LMNB1 PE=1 SV=2	0.437		0.611	0.524	-0.932361	0.00395992	2.40231
P49773	Histidine triad nucleotide-binding protein 1 OS=Homo sapiens OX=9606 GN=HINT1 PE=1 SV=2	0.388	0.738	0.486	0.537333	-0.896111	0.0067235	2.1724
Q14974	Importin subunit beta-1 OS=Homo sapiens OX=9606 GN=KPNB1 PE=1 SV=2	0.526	0.676	0.533	0.578333	-0.790027	0.000292005	3.53461
P09651	Heterogeneous nuclear ribonucleoprotein A1 OS=Homo sapiens OX=9606 GN=HNRNPA1 PE=1 SV=5	0.397	0.771	0.571	0.579667	-0.786705	0.00582783	2.23449
P08670	Vimentin OS=Homo sapiens OX=9606 GN=VIM PE=1 SV=4	0.746	1.526	1.22	1.164	0.219091	0.00683854	2.16504
Q9HAV7	GrpE protein homolog 1, mitochondrial OS=Homo sapiens OX=9606 GN=GRPEL1 PE=1 SV=2	0.412	0.792	0.554	0.586	-0.771027	0.00614479	2.21149
P05783	Keratin, type I cytoskeletal 18 OS=Homo sapiens OX=9606 GN=KRT18 PE=1 SV=2	0.437	0.869	0.602	0.636	-0.652901	0.0072149	2.14177
P06576	ATP synthase subunit beta, mitochondrial OS=Homo sapiens OX=9606 GN=ATP5F1B PE=1 SV=3	0.885	1.792	1.272	1.31633	0.396525	0.00744005	2.12842
P49411	Elongation factor Tu, mitochondrial OS=Homo sapiens OX=9606 GN=TUFM PE=1 SV=2	0.7	1.115	1.469	1.09467	0.130492	0.00789561	2.10261
Q99497	Protein/nucleic acid deglycase DJ-1 OS=Homo sapiens OX=9606 GN=PARK7 PE=1 SV=2	0.433	0.919	0.569	0.640333	-0.643105	0.0114801	1.94005
Q05639	Elongation factor 1-alpha 2 OS=Homo sapiens OX=9606 GN=EEF1A2 PE=1 SV=1			0.645	0.645	-0.632629	#DIV/0!	#DIV/0!
Q5QNW6-2	Isoform 2 of Histone H2B type 2-F OS=Homo sapiens OX=9606 GN=HIST2H2BF	0.332	0.661	0.997	0.663333	-0.592194	0.0259274	1.58624
P14866	Heterogeneous nuclear ribonucleoprotein L OS=Homo sapiens OX=9606 GN=HNRNPL PE=1 SV=2		0.67		0.67	-0.577767	#DIV/0!	#DIV/0!
P15924	Desmoplakin OS=Homo sapiens OX=9606 GN=DSP PE=1 SV=3	0.459	0.989	0.627	0.691667	-0.531851	0.0114835	1.93993
P18206	Vinculin OS=Homo sapiens OX=9606 GN=VCL PE=1 SV=4			0.713	0.713	-0.488026	#DIV/0!	#DIV/0!
P22626	Heterogeneous nuclear ribonucleoproteins A2/B1 OS=Homo sapiens OX=9606 GN=HNRNPA2B1 PE=1 SV=2	0.62	0.953	0.588	0.720333	-0.473263	0.0034985	2.45612
P62263	40S ribosomal protein S14 OS=Homo sapiens OX=9606 GN=RPS14 PE=1 SV=3	0.778	1.954	1.478	1.40333	0.488858	0.0147445	1.83137
P11142	Heat shock cognate 71 kDa protein OS=Homo sapiens OX=9606 GN=HSPA8 PE=1 SV=1	0.762	1.621	1.957	1.44667	0.532733	0.015275	1.81602
P09496-2	Isoform Non-brain of Clathrin light chain A OS=Homo sapiens OX=9606 GN=CLTA	1.726	3.482	1.763	2.32367	1.2164	0.015978	1.79648
P05386	60S acidic ribosomal protein P1 OS=Homo sapiens OX=9606 GN=RPLP1 PE=1 SV=1	0.56	1.61	0.01	0.726667	-0.460634	0.196473	0.706698
P62917	60S ribosomal protein L8 OS=Homo sapiens OX=9606 GN=RPL8 PE=1 SV=2	1.93	1.38	3.329	2.213	1.146	0.0188665	1.72431
P08727	Keratin, type I cytoskeletal 19 OS=Homo sapiens OX=9606 GN=KRT19 PE=1 SV=4	0.428	0.854	0.903	0.728333	-0.457329	0.00846871	2.07218
P83731	60S ribosomal protein L24 OS=Homo sapiens OX=9606 GN=RPL24 PE=1 SV=1	1.93	5.769	4.312	4.00367	2.00132	0.0232043	1.63443
P78371	T-complex protein 1 subunit beta OS=Homo sapiens OX=9606 GN=CCT2 PE=1 SV=4	0.475	1.1	0.637	0.737333	-0.439611	0.0169977	1.76961
P07741	Adenine phosphoribosyltransferase OS=Homo sapiens OX=9606 GN=APRT PE=1 SV=2		0.747		0.747	-0.42082	#DIV/0!	#DIV/0!
Q00839	Heterogeneous nuclear ribonucleoprotein U OS=Homo sapiens OX=9606 GN=HNRNPU PE=1 SV=6	1.072	2.542	1.166	1.59333	0.672048	0.028473	1.54557
P62241	40S ribosomal protein S8 OS=Homo sapiens OX=9606 GN=RPS8 PE=1 SV=2	0.605	1.208	1.93	1.24767	0.319233	0.031153	1.5065
P14618	Pyruvate kinase PKM OS=Homo sapiens OX=9606 GN=PKM PE=1 SV=4	0.488	1	0.825	0.771	-0.375197	0.00683125	2.1655
P60709	Actin, cytoplasmic 1 OS=Homo sapiens OX=9606 GN=ACTB PE=1 SV=1	0.484	1.088	1.658	1.07667	0.106572	0.0336491	1.47303
P04406	Glyceraldehyde-3-phosphate dehydrogenase OS=Homo sapiens OX=9606 GN=GAPDH PE=1 SV=3	0.53	1.845	1.057	1.144	0.194087	0.0401774	1.39602
P23526	Adenosylhomocysteinase OS=Homo sapiens OX=9606 GN=AHCY PE=1 SV=4	0.44	1.088	0.809	0.779	-0.360305	0.0142478	1.84625
Q99832	T-complex protein 1 subunit eta OS=Homo sapiens OX=9606 GN=CCT7 PE=1 SV=2	1.04	2.173	0.682	1.29833	0.376661	0.0445998	1.35067
P14174	Macrophage migration inhibitory factor OS=Homo sapiens OX=9606 GN=MIF PE=1 SV=4	0.424	2.331	1.959	1.57133	0.651989	0.0545256	1.2634
P68371	Tubulin beta-4B chain OS=Homo sapiens OX=9606 GN=TUBB4B PE=1 SV=1	0.815	1.133	2.824	1.59067	0.669632	0.0632152	1.19918
P11021	Endoplasmic reticulum chaperone BiP OS=Homo sapiens OX=9606 GN=HSPA5 PE=1 SV=2	0.973	2.756	0.859	1.52933	0.612903	0.0674919	1.17075
P13639	Elongation factor 2 OS=Homo sapiens OX=9606 GN=EEF2 PE=1 SV=4	1.763	2.677	6.644	3.69467	1.88544	0.0692242	1.15974
P04908	Histone H2A type 1-B/E OS=Homo sapiens OX=9606 GN=HIST1H2AB PE=1 SV=2	100	10.251	100	70.0837	6.13101	0.0791481	1.10156
P24534	Elongation factor 1-beta OS=Homo sapiens OX=9606 GN=EEF1B2 PE=1 SV=3	0.633	5.617	3.978	3.40933	1.76949	0.0807216	1.09301
P40926	Malate dehydrogenase, mitochondrial OS=Homo sapiens OX=9606 GN=MDH2 PE=1 SV=3	100	100	6.853	68.951	6.1075	0.0905402	1.04316
Q13263	Transcription intermediary factor 1-beta OS=Homo sapiens OX=9606 GN=TRIM28 PE=1 SV=5	100	5.888	100	68.6293	6.10075	0.0939339	1.02718
Q15233	Non-POU domain-containing octamer-binding protein OS=Homo sapiens OX=9606 GN=NONO PE=1 SV=4	100	100	4.686	68.2287	6.09231	0.0982578	1.00763
Q9Y3U8	60S ribosomal protein L36 OS=Homo sapiens OX=9606 GN=RPL36 PE=1 SV=3	100	100	4.363	68.121	6.09003	0.0994379	1.00245
Q9NR30	Nucleolar RNA helicase 2 OS=Homo sapiens OX=9606 GN=DDX21 PE=1 SV=5	100	3.444	100	67.8147	6.08353	0.102837	0.98785
P08238	Heat shock protein HSP 90-beta OS=Homo sapiens OX=9606 GN=HSP90AB1 PE=1 SV=4	100	100	3.331	67.777	6.08272	0.103259	0.98607
Q9UKM9	RNA-binding protein Raly OS=Homo sapiens OX=9606 GN=RALY PE=1 SV=1	100	100	3.226	67.742	6.08198	0.103653	0.98442
P11586	C-1-tetrahydrofolate synthase, cytoplasmic OS=Homo sapiens OX=9606 GN=MTHFD1 PE=1 SV=3	100	100	3.069	67.6897	6.08086	0.104242	0.981958
Q7KZF4	Staphylococcal nuclease domain-containing protein 1 OS=Homo sapiens OX=9606 GN=SND1 PE=1 SV=1	100	100	3.067	67.689	6.08085	0.104249	0.981926
Q9UI30	Multifunctional methyltransferase subunit TRM112-like protein OS=Homo sapiens OX=9606 GN=TRMT112 PE=1 SV=1	100	3.043	100	67.681	6.08068	0.10434	0.98155
P63220	40S ribosomal protein S21 OS=Homo sapiens OX=9606 GN=RPS21 PE=1 SV=1	100	2.767	100	67.589	6.07872	0.105381	0.977239
Q9UQ80	Proliferation-associated protein 2G4 OS=Homo sapiens OX=9606 GN=PA2G4 PE=1 SV=3	100	100	2.638	67.546	6.0778	0.105869	0.975231
P68363	Tubulin alpha-1B chain OS=Homo sapiens OX=9606 GN=TUBA1B PE=1 SV=1	0.512	1.118	0.802	0.810667	-0.302819	0.00978794	2.00931
Q14980	Nuclear mitotic apparatus protein 1 OS=Homo sapiens OX=9606 GN=NUMA1 PE=1 SV=2	100	100	2.387	67.4623	6.07601	0.106823	0.971336
P12004	Proliferating cell nuclear antigen OS=Homo sapiens OX=9606 GN=PCNA PE=1 SV=1	2.337	100	100	67.4457	6.07565	0.107013	0.970563
P68431	Histone H3.1 OS=Homo sapiens OX=9606 GN=HIST1H3A PE=1 SV=2	2.443	10.555	3.116	5.37133	2.42528	0.107643	0.968014
P12956	X-ray repair cross-complementing protein 6 OS=Homo sapiens OX=9606 GN=XRCC6 PE=1 SV=2	2.086	100	100	67.362	6.07386	0.107972	0.966687
Q09666	Neuroblast differentiation-associated protein AHNAK OS=Homo sapiens OX=9606 GN=AHNAK PE=1 SV=2	100	100	1.968	67.3227	6.07302	0.108425	0.964871
P12268	Inosine-5'-monophosphate dehydrogenase 2 OS=Homo sapiens OX=9606 GN=IMPDH2 PE=1 SV=2	100	1.874	100	67.2913	6.07235	0.108786	0.963427
P04792	Heat shock protein beta-1 OS=Homo sapiens OX=9606 GN=HSPB1 PE=1 SV=2	100	1.72	100	67.24	6.07125	0.109379	0.961066
P60900	Proteasome subunit alpha type-6 OS=Homo sapiens OX=9606 GN=PSMA6 PE=1 SV=1	100	100	1.596	67.1987	6.07036	0.109858	0.959169
Q04837	Single-stranded DNA-binding protein, mitochondrial OS=Homo sapiens OX=9606 GN=SSBP1 PE=1 SV=1	1.582	100	100	67.194	6.07026	0.109912	0.958955
P26640	Valine--tRNA ligase OS=Homo sapiens OX=9606 GN=VARS PE=1 SV=4	1.487	100	100	67.1623	6.06958	0.110279	0.957505
P62081	40S ribosomal protein S7 OS=Homo sapiens OX=9606 GN=RPS7 PE=1 SV=1	100	100	1.391	67.1303	6.06889	0.110652	0.956042
P36578	60S ribosomal protein L4 OS=Homo sapiens OX=9606 GN=RPL4 PE=1 SV=5	100	100	1.376	67.1253	6.06879	0.11071	0.955814
P07900-2	Isoform 2 of Heat shock protein HSP 90-alpha OS=Homo sapiens OX=9606 GN=HSP90AA1	100	100	1.366	67.122	6.06871	0.110749	0.955662
Q9UKK9	ADP-sugar pyrophosphatase OS=Homo sapiens OX=9606 GN=NUDT5 PE=1 SV=1	100	100	1.259	67.0863	6.06795	0.111164	0.954034
P62304	Small nuclear ribonucleoprotein E OS=Homo sapiens OX=9606 GN=SNRPE PE=1 SV=1	1.193	100	100	67.0643	6.06747	0.111421	0.953032
P35579	Myosin-9 OS=Homo sapiens OX=9606 GN=MYH9 PE=1 SV=4	100	100	1.149	67.0497	6.06716	0.111593	0.952365
P25786-2	Isoform Long of Proteasome subunit alpha type-1 OS=Homo sapiens OX=9606 GN=PSMA1	100	1.144	100	67.048	6.06712	0.111612	0.952289
P62701	40S ribosomal protein S4, X isoform OS=Homo sapiens OX=9606 GN=RPS4X PE=1 SV=2	100	1.124	100	67.0413	6.06698	0.11169	0.951986
P30101	Protein disulfide-isomerase A3 OS=Homo sapiens OX=9606 GN=PDIA3 PE=1 SV=4	100	100	1.078	67.026	6.06665	0.111869	0.951289
Q8IVT2	Mitotic interactor and substrate of PLK1 OS=Homo sapiens OX=9606 GN=MISP PE=1 SV=1	100	100	1.045	67.015	6.06641	0.111998	0.950789
O15371	Eukaryotic translation initiation factor 3 subunit D OS=Homo sapiens OX=9606 GN=EIF3D PE=1 SV=1	1.039	100	100	67.013	6.06637	0.112022	0.950698
P30050	60S ribosomal protein L12 OS=Homo sapiens OX=9606 GN=RPL12 PE=1 SV=1	0.958	100	100	66.986	6.06579	0.112338	0.949473
P04637	Cellular tumor antigen p53 OS=Homo sapiens OX=9606 GN=TP53 PE=1 SV=4	0.854	100	100	66.9513	6.06504	0.112745	0.947902
P00558	Phosphoglycerate kinase 1 OS=Homo sapiens OX=9606 GN=PGK1 PE=1 SV=3	0.833	100	100	66.9443	6.06489	0.112828	0.947585
P38117	Electron transfer flavoprotein subunit beta OS=Homo sapiens OX=9606 GN=ETFB PE=1 SV=3	0.781	100	100	66.927	6.06452	0.113031	0.946801
P40429	60S ribosomal protein L13a OS=Homo sapiens OX=9606 GN=RPL13A PE=1 SV=2	100	100	0.734	66.9113	6.06418	0.113216	0.946093
Q96B49	Mitochondrial import receptor subunit TOM6 homolog OS=Homo sapiens OX=9606 GN=TOMM6 PE=1 SV=1	100	100	0.699	66.8997	6.06393	0.113353	0.945566
Q14566	DNA replication licensing factor MCM6 OS=Homo sapiens OX=9606 GN=MCM6 PE=1 SV=1	100	100	0.537	66.8457	6.06276	0.113991	0.943131
Q9Y383	Putative RNA-binding protein Luc7-like 2 OS=Homo sapiens OX=9606 GN=LUC7L2 PE=1 SV=2	0.437	100	100	66.8123	6.06204	0.114385	0.941631
P29692-2	Isoform 2 of Elongation factor 1-delta OS=Homo sapiens OX=9606 GN=EEF1D	0.434	100	100	66.8113	6.06202	0.114397	0.941586
P56385	ATP synthase subunit e, mitochondrial OS=Homo sapiens OX=9606 GN=ATP5ME PE=1 SV=2	0.399	100	100	66.7997	6.06177	0.114535	0.941062
P62826	GTP-binding nuclear protein Ran OS=Homo sapiens OX=9606 GN=RAN PE=1 SV=3	0.389	100	100	66.7963	6.0617	0.114575	0.940912
P62318	Small nuclear ribonucleoprotein Sm D3 OS=Homo sapiens OX=9606 GN=SNRPD3 PE=1 SV=1	0.359	100	100	66.7863	6.06148	0.114693	0.940463
P30405	Peptidyl-prolyl cis-trans isomerase F, mitochondrial OS=Homo sapiens OX=9606 GN=PPIF PE=1 SV=1	100	100	0.318	66.7727	6.06119	0.114855	0.939849
P17812	CTP synthase 1 OS=Homo sapiens OX=9606 GN=CTPS1 PE=1 SV=2	0.229	100	100	66.743	6.06054	0.115208	0.938519
Q9H0D6	5'-3' exoribonuclease 2 OS=Homo sapiens OX=9606 GN=XRN2 PE=1 SV=1	100	0.175	100	66.725	6.06016	0.115422	0.937713
P13010	X-ray repair cross-complementing protein 5 OS=Homo sapiens OX=9606 GN=XRCC5 PE=1 SV=3	0.01	100	100	66.67	6.05897	0.116077	0.935255
P04264	Keratin, type II cytoskeletal 1 OS=Homo sapiens OX=9606 GN=KRT1 PE=1 SV=6	0.059		1.625	0.842	-0.248108	0.244788	0.611209
P46783	40S ribosomal protein S10 OS=Homo sapiens OX=9606 GN=RPS10 PE=1 SV=1	5.526	0.751	1.039	2.43867	1.28609	0.189816	0.721668
P05787-2	Isoform 2 of Keratin, type II cytoskeletal 8 OS=Homo sapiens OX=9606 GN=KRT8	0.605	4.248	0.74	1.86433	0.89866	0.192994	0.714456
P61978-2	Isoform 2 of Heterogeneous nuclear ribonucleoprotein K OS=Homo sapiens OX=9606 GN=HNRNPK	0.593	1.138	0.818	0.849667	-0.235031	0.00579388	2.23703
P07437	Tubulin beta chain OS=Homo sapiens OX=9606 GN=TUBB PE=1 SV=2	0.438	1.409	0.723	0.856667	-0.223194	0.0410273	1.38693
P34897	Serine hydroxymethyltransferase, mitochondrial OS=Homo sapiens OX=9606 GN=SHMT2 PE=1 SV=3	0.376	100	26.657	42.3443	5.4041	0.228495	0.641124
P52597	Heterogeneous nuclear ribonucleoprotein F OS=Homo sapiens OX=9606 GN=HNRNPF PE=1 SV=3	0.648	1.032	0.897	0.859	-0.21927	0.00157841	2.80178
P19338	Nucleolin OS=Homo sapiens OX=9606 GN=NCL PE=1 SV=3	2.917		100	51.4585	5.68534	0.250095	0.601895
P16403	Histone H1.2 OS=Homo sapiens OX=9606 GN=HIST1H1C PE=1 SV=2	6.176	100	12.505	39.5603	5.30598	0.261378	0.582731
O75955	Flotillin-1 OS=Homo sapiens OX=9606 GN=FLOT1 PE=1 SV=3	100	1.315		50.6575	5.6627	0.262164	0.581427
P82650	28S ribosomal protein S22, mitochondrial OS=Homo sapiens OX=9606 GN=MRPS22 PE=1 SV=1	100	1.199		50.5995	5.66105	0.263046	0.579968
Q9NPD3	Exosome complex component RRP41 OS=Homo sapiens OX=9606 GN=EXOSC4 PE=1 SV=3	100	0.963		50.4815	5.65768	0.264845	0.577009
P22234-2	Isoform 2 of Multifunctional protein ADE2 OS=Homo sapiens OX=9606 GN=PAICS		100	0.532	50.266	5.65151	0.26814	0.571638
P17844	Probable ATP-dependent RNA helicase DDX5 OS=Homo sapiens OX=9606 GN=DDX5 PE=1 SV=1	0.455	100		50.2275	5.65041	0.268731	0.570683
P15531-2	Isoform 2 of Nucleoside diphosphate kinase A OS=Homo sapiens OX=9606 GN=NME1		100	0.425	50.2125	5.64997	0.268961	0.570311
P31150	Rab GDP dissociation inhibitor alpha OS=Homo sapiens OX=9606 GN=GDI1 PE=1 SV=2	0.4	100		50.2	5.64962	0.269153	0.570001
P00441	Superoxide dismutase [Cu-Zn] OS=Homo sapiens OX=9606 GN=SOD1 PE=1 SV=2	100		0.278	50.139	5.64786	0.270089	0.568492
P31948-2	Isoform 2 of Stress-induced-phosphoprotein 1 OS=Homo sapiens OX=9606 GN=STIP1		100	0.01	50.005	5.644	0.272151	0.565189
P04075-2	Isoform 2 of Fructose-bisphosphate aldolase A OS=Homo sapiens OX=9606 GN=ALDOA	0.524	0.438	8.232	3.06467	1.61573	0.301216	0.521121
P32969	60S ribosomal protein L9 OS=Homo sapiens OX=9606 GN=RPL9 PE=1 SV=1	100	5.059	4.816	36.625	5.19476	0.312093	0.505716
P26373	60S ribosomal protein L13 OS=Homo sapiens OX=9606 GN=RPL13 PE=1 SV=4	1.518	100	4.173	35.2303	5.13875	0.337934	0.471168
P48643	T-complex protein 1 subunit epsilon OS=Homo sapiens OX=9606 GN=CCT5 PE=1 SV=1	0.379	100	3.641	34.6733	5.11575	0.348465	0.457841
Q02878	60S ribosomal protein L6 OS=Homo sapiens OX=9606 GN=RPL6 PE=1 SV=3	1.299	2.671	100	34.6567	5.11506	0.348634	0.45763
P50991	T-complex protein 1 subunit delta OS=Homo sapiens OX=9606 GN=CCT4 PE=1 SV=4	100	2.891	0.553	34.4813	5.10774	0.352013	0.453441
P28066	Proteasome subunit alpha type-5 OS=Homo sapiens OX=9606 GN=PSMA5 PE=1 SV=3	1.032	2.372	100	34.468	5.10719	0.352205	0.453205
O14950	Myosin regulatory light chain 12B OS=Homo sapiens OX=9606 GN=MYL12B PE=1 SV=2	100	1.27	1.721	34.3303	5.10141	0.354793	0.450025
P35232	Prohibitin OS=Homo sapiens OX=9606 GN=PHB PE=1 SV=1	100	2.007	0.651	34.2193	5.09674	0.356932	0.447414
Q92945	Far upstream element-binding protein 2 OS=Homo sapiens OX=9606 GN=KHSRP PE=1 SV=4	100	1.727	0.924	34.217	5.09664	0.356957	0.447384
P06748	Nucleophosmin OS=Homo sapiens OX=9606 GN=NPM1 PE=1 SV=2	100	1.205	1.134	34.113	5.09225	0.358929	0.444991
P38646	Stress-70 protein, mitochondrial OS=Homo sapiens OX=9606 GN=HSPA9 PE=1 SV=2	100	1.39	0.915	34.1017	5.09177	0.359149	0.444725
P61604	10 kDa heat shock protein, mitochondrial OS=Homo sapiens OX=9606 GN=HSPE1 PE=1 SV=2	1.23	100	1.007	34.079	5.09081	0.359579	0.444206
P07910	Heterogeneous nuclear ribonucleoproteins C1/C2 OS=Homo sapiens OX=9606 GN=HNRNPC PE=1 SV=4	0.678	100	1.023	33.9003	5.08323	0.362996	0.440098
P60842	Eukaryotic initiation factor 4A-I OS=Homo sapiens OX=9606 GN=EIF4A1 PE=1 SV=1	0.486	1.211	100	33.899	5.08317	0.363029	0.440059
P21333	Filamin-A OS=Homo sapiens OX=9606 GN=FLNA PE=1 SV=4	0.542	1.031	100	33.8577	5.08141	0.363816	0.439119
P08865	40S ribosomal protein SA OS=Homo sapiens OX=9606 GN=RPSA PE=1 SV=4	0.543	0.901	100	33.8147	5.07958	0.364638	0.438138
P13804	Electron transfer flavoprotein subunit alpha, mitochondrial OS=Homo sapiens OX=9606 GN=ETFA PE=1 SV=1	0.063	100	1.277	33.78	5.0781	0.365325	0.437321
Q14697-2	Isoform 2 of Neutral alpha-glucosidase AB OS=Homo sapiens OX=9606 GN=GANAB	100	0.906	0.405	33.7703	5.07768	0.365491	0.437124
P07737	Profilin-1 OS=Homo sapiens OX=9606 GN=PFN1 PE=1 SV=2	0.523	100	0.667	33.73	5.07596	0.366261	0.436209
Q9NPE3	H/ACA ribonucleoprotein complex subunit 3 OS=Homo sapiens OX=9606 GN=NOP10 PE=1 SV=1	0.17	100	0.792	33.654	5.07271	0.367727	0.434474
P50395	Rab GDP dissociation inhibitor beta OS=Homo sapiens OX=9606 GN=GDI2 PE=1 SV=2	0.512	100	0.445	33.6523	5.07263	0.367753	0.434444
O43707	Alpha-actinin-4 OS=Homo sapiens OX=9606 GN=ACTN4 PE=1 SV=2	0.372	100	0.159	33.5103	5.06653	0.370487	0.431227
P68366	Tubulin alpha-4A chain OS=Homo sapiens OX=9606 GN=TUBA4A PE=1 SV=1		100	100	100	6.64386	#DIV/0!	#DIV/0!
Q13509	Tubulin beta-3 chain OS=Homo sapiens OX=9606 GN=TUBB3 PE=1 SV=2		100	100	100	6.64386	#DIV/0!	#DIV/0!
P60174	Triosephosphate isomerase OS=Homo sapiens OX=9606 GN=TPI1 PE=1 SV=3	100	100	100	100	6.64386	#DIV/0!	#DIV/0!
Q99829	Copine-1 OS=Homo sapiens OX=9606 GN=CPNE1 PE=1 SV=1	0.631	0.826	1.141	0.866	-0.207561	0.00431644	2.36487
P62913	60S ribosomal protein L11 OS=Homo sapiens OX=9606 GN=RPL11 PE=1 SV=2	100	100	100	100	6.64386	#DIV/0!	#DIV/0!
Q9UQ35	Serine/arginine repetitive matrix protein 2 OS=Homo sapiens OX=9606 GN=SRRM2 PE=1 SV=2	100	100	100	100	6.64386	#DIV/0!	#DIV/0!
P23246	Splicing factor, proline- and glutamine-rich OS=Homo sapiens OX=9606 GN=SFPQ PE=1 SV=2	100	100	100	100	6.64386	#DIV/0!	#DIV/0!
Q04637-9	Isoform 9 of Eukaryotic translation initiation factor 4 gamma 1 OS=Homo sapiens OX=9606 GN=EIF4G1	100	100	100	100	6.64386	#DIV/0!	#DIV/0!
P14625	Endoplasmin OS=Homo sapiens OX=9606 GN=HSP90B1 PE=1 SV=1	100	100	100	100	6.64386	#DIV/0!	#DIV/0!
Q9Y3I0	tRNA-splicing ligase RtcB homolog OS=Homo sapiens OX=9606 GN=RTCB PE=1 SV=1	100	100	100	100	6.64386	#DIV/0!	#DIV/0!
P39019	40S ribosomal protein S19 OS=Homo sapiens OX=9606 GN=RPS19 PE=1 SV=2	100	100	100	100	6.64386	#DIV/0!	#DIV/0!
Q15149	Plectin OS=Homo sapiens OX=9606 GN=PLEC PE=1 SV=3	100	100	100	100	6.64386	#DIV/0!	#DIV/0!
P29401-2	Isoform 2 of Transketolase OS=Homo sapiens OX=9606 GN=TKT	100	100	100	100	6.64386	#DIV/0!	#DIV/0!
Q9Y230	RuvB-like 2 OS=Homo sapiens OX=9606 GN=RUVBL2 PE=1 SV=3	100	100	100	100	6.64386	#DIV/0!	#DIV/0!
P55072	Transitional endoplasmic reticulum ATPase OS=Homo sapiens OX=9606 GN=VCP PE=1 SV=4	100	100	100	100	6.64386	#DIV/0!	#DIV/0!
P08708	40S ribosomal protein S17 OS=Homo sapiens OX=9606 GN=RPS17 PE=1 SV=2	100	100	100	100	6.64386	#DIV/0!	#DIV/0!
P43243	Matrin-3 OS=Homo sapiens OX=9606 GN=MATR3 PE=1 SV=2		100	100	100	6.64386	#DIV/0!	#DIV/0!
P98179	RNA-binding protein 3 OS=Homo sapiens OX=9606 GN=RBM3 PE=1 SV=1			100	100	6.64386	#DIV/0!	#DIV/0!
P22314	Ubiquitin-like modifier-activating enzyme 1 OS=Homo sapiens OX=9606 GN=UBA1 PE=1 SV=3	100	100	100	100	6.64386	#DIV/0!	#DIV/0!
Q86V81	THO complex subunit 4 OS=Homo sapiens OX=9606 GN=ALYREF PE=1 SV=3		100		100	6.64386	#DIV/0!	#DIV/0!
P49368	T-complex protein 1 subunit gamma OS=Homo sapiens OX=9606 GN=CCT3 PE=1 SV=4	100	100	100	100	6.64386	#DIV/0!	#DIV/0!
Q9BY77	Polymerase delta-interacting protein 3 OS=Homo sapiens OX=9606 GN=POLDIP3 PE=1 SV=2	100	100	100	100	6.64386	#DIV/0!	#DIV/0!
P46013-2	Isoform Short of Proliferation marker protein Ki-67 OS=Homo sapiens OX=9606 GN=MKI67	100		100	100	6.64386	#DIV/0!	#DIV/0!
P27708	CAD protein OS=Homo sapiens OX=9606 GN=CAD PE=1 SV=3	100	100	100	100	6.64386	#DIV/0!	#DIV/0!
P20674	Cytochrome c oxidase subunit 5A, mitochondrial OS=Homo sapiens OX=9606 GN=COX5A PE=1 SV=2	100	100		100	6.64386	#DIV/0!	#DIV/0!
P02545	Prelamin-A/C OS=Homo sapiens OX=9606 GN=LMNA PE=1 SV=1	100	100	100	100	6.64386	#DIV/0!	#DIV/0!
P05141	ADP/ATP translocase 2 OS=Homo sapiens OX=9606 GN=SLC25A5 PE=1 SV=7	100	100	100	100	6.64386	#DIV/0!	#DIV/0!
P49327	Fatty acid synthase OS=Homo sapiens OX=9606 GN=FASN PE=1 SV=3	100	100	100	100	6.64386	#DIV/0!	#DIV/0!
P16401	Histone H1.5 OS=Homo sapiens OX=9606 GN=HIST1H1B PE=1 SV=3	100	100	100	100	6.64386	#DIV/0!	#DIV/0!
P46013	Proliferation marker protein Ki-67 OS=Homo sapiens OX=9606 GN=MKI67 PE=1 SV=2			100	100	6.64386	#DIV/0!	#DIV/0!
P32119	Peroxiredoxin-2 OS=Homo sapiens OX=9606 GN=PRDX2 PE=1 SV=5	100	100	100	100	6.64386	#DIV/0!	#DIV/0!
O60506-3	Isoform 3 of Heterogeneous nuclear ribonucleoprotein Q OS=Homo sapiens OX=9606 GN=SYNCRIP	100		100	100	6.64386	#DIV/0!	#DIV/0!
P61254	60S ribosomal protein L26 OS=Homo sapiens OX=9606 GN=RPL26 PE=1 SV=1	100	100	100	100	6.64386	#DIV/0!	#DIV/0!
Q15785	Mitochondrial import receptor subunit TOM34 OS=Homo sapiens OX=9606 GN=TOMM34 PE=1 SV=2	100	100		100	6.64386	#DIV/0!	#DIV/0!
P16949-2	Isoform 2 of Stathmin OS=Homo sapiens OX=9606 GN=STMN1	100	100	100	100	6.64386	#DIV/0!	#DIV/0!
P62899-2	Isoform 2 of 60S ribosomal protein L31 OS=Homo sapiens OX=9606 GN=RPL31	100	100		100	6.64386	#DIV/0!	#DIV/0!
P54819	Adenylate kinase 2, mitochondrial OS=Homo sapiens OX=9606 GN=AK2 PE=1 SV=2	100	100	100	100	6.64386	#DIV/0!	#DIV/0!
P26641-2	Isoform 2 of Elongation factor 1-gamma OS=Homo sapiens OX=9606 GN=EEF1G	100	100	100	100	6.64386	#DIV/0!	#DIV/0!
Q9Y490	Talin-1 OS=Homo sapiens OX=9606 GN=TLN1 PE=1 SV=3	100	100	100	100	6.64386	#DIV/0!	#DIV/0!
Q9BZE4	Nucleolar GTP-binding protein 1 OS=Homo sapiens OX=9606 GN=GTPBP4 PE=1 SV=3		100	100	100	6.64386	#DIV/0!	#DIV/0!
P0C0S5	Histone H2A.Z OS=Homo sapiens OX=9606 GN=H2AFZ PE=1 SV=2	100	100		100	6.64386	#DIV/0!	#DIV/0!
Q13435	Splicing factor 3B subunit 2 OS=Homo sapiens OX=9606 GN=SF3B2 PE=1 SV=2	100	100		100	6.64386	#DIV/0!	#DIV/0!
P37802-2	Isoform 2 of Transgelin-2 OS=Homo sapiens OX=9606 GN=TAGLN2	100		100	100	6.64386	#DIV/0!	#DIV/0!
O75534-4	Isoform 4 of Cold shock domain-containing protein E1 OS=Homo sapiens OX=9606 GN=CSDE1	100	100	100	100	6.64386	#DIV/0!	#DIV/0!
P33240	Cleavage stimulation factor subunit 2 OS=Homo sapiens OX=9606 GN=CSTF2 PE=1 SV=1	100	100	100	100	6.64386	#DIV/0!	#DIV/0!
P30613	Pyruvate kinase PKLR OS=Homo sapiens OX=9606 GN=PKLR PE=1 SV=2	100			100	6.64386	#DIV/0!	#DIV/0!
Q7Z6Z7	E3 ubiquitin-protein ligase HUWE1 OS=Homo sapiens OX=9606 GN=HUWE1 PE=1 SV=3	100	100	100	100	6.64386	#DIV/0!	#DIV/0!
P05023	Sodium/potassium-transporting ATPase subunit alpha-1 OS=Homo sapiens OX=9606 GN=ATP1A1 PE=1 SV=1	100	100	100	100	6.64386	#DIV/0!	#DIV/0!
Q9UK76-2	Isoform 2 of Jupiter microtubule associated homolog 1 OS=Homo sapiens OX=9606 GN=JPT1	100	100	100	100	6.64386	#DIV/0!	#DIV/0!
Q9ULV4-3	Isoform 3 of Coronin-1C OS=Homo sapiens OX=9606 GN=CORO1C	100	100	100	100	6.64386	#DIV/0!	#DIV/0!
P0DMV9	Heat shock 70 kDa protein 1B OS=Homo sapiens OX=9606 GN=HSPA1B PE=1 SV=1		100	100	100	6.64386	#DIV/0!	#DIV/0!
O00515	Ladinin-1 OS=Homo sapiens OX=9606 GN=LAD1 PE=1 SV=2	100	100	100	100	6.64386	#DIV/0!	#DIV/0!
P32322-3	Isoform 3 of Pyrroline-5-carboxylate reductase 1, mitochondrial OS=Homo sapiens OX=9606 GN=PYCR1	100	100	100	100	6.64386	#DIV/0!	#DIV/0!
P43487	Ran-specific GTPase-activating protein OS=Homo sapiens OX=9606 GN=RANBP1 PE=1 SV=1		100	100	100	6.64386	#DIV/0!	#DIV/0!
Q12904-2	Isoform 2 of Aminoacyl tRNA synthase complex-interacting multifunctional protein 1 OS=Homo sapiens OX=9606 GN=AIMP1	100	100	100	100	6.64386	#DIV/0!	#DIV/0!
Q13011	Delta(3,5)-Delta(2,4)-dienoyl-CoA isomerase, mitochondrial OS=Homo sapiens OX=9606 GN=ECH1 PE=1 SV=2			100	100	6.64386	#DIV/0!	#DIV/0!
P37837	Transaldolase OS=Homo sapiens OX=9606 GN=TALDO1 PE=1 SV=2		100	100	100	6.64386	#DIV/0!	#DIV/0!
P02786	Transferrin receptor protein 1 OS=Homo sapiens OX=9606 GN=TFRC PE=1 SV=2	100	100	100	100	6.64386	#DIV/0!	#DIV/0!
P23528	Cofilin-1 OS=Homo sapiens OX=9606 GN=CFL1 PE=1 SV=3	100	100	100	100	6.64386	#DIV/0!	#DIV/0!
P60660	Myosin light polypeptide 6 OS=Homo sapiens OX=9606 GN=MYL6 PE=1 SV=2	100	100	100	100	6.64386	#DIV/0!	#DIV/0!
Q9ULX3	RNA-binding protein NOB1 OS=Homo sapiens OX=9606 GN=NOB1 PE=1 SV=1	100	100		100	6.64386	#DIV/0!	#DIV/0!
P09497	Clathrin light chain B OS=Homo sapiens OX=9606 GN=CLTB PE=1 SV=1	100	100	100	100	6.64386	#DIV/0!	#DIV/0!
P62750	60S ribosomal protein L23a OS=Homo sapiens OX=9606 GN=RPL23A PE=1 SV=1		100	100	100	6.64386	#DIV/0!	#DIV/0!
O43390-2	Isoform 2 of Heterogeneous nuclear ribonucleoprotein R OS=Homo sapiens OX=9606 GN=HNRNPR	100		100	100	6.64386	#DIV/0!	#DIV/0!
Q7Z7K6-3	Isoform 3 of Centromere protein V OS=Homo sapiens OX=9606 GN=CENPV	100	100	100	100	6.64386	#DIV/0!	#DIV/0!
Q5JTV8	Torsin-1A-interacting protein 1 OS=Homo sapiens OX=9606 GN=TOR1AIP1 PE=1 SV=2			100	100	6.64386	#DIV/0!	#DIV/0!
P24752	Acetyl-CoA acetyltransferase, mitochondrial OS=Homo sapiens OX=9606 GN=ACAT1 PE=1 SV=1	100	100	100	100	6.64386	#DIV/0!	#DIV/0!
P16144	Integrin beta-4 OS=Homo sapiens OX=9606 GN=ITGB4 PE=1 SV=5	100		100	100	6.64386	#DIV/0!	#DIV/0!
P62829	60S ribosomal protein L23 OS=Homo sapiens OX=9606 GN=RPL23 PE=1 SV=1	100	100		100	6.64386	#DIV/0!	#DIV/0!
P62316	Small nuclear ribonucleoprotein Sm D2 OS=Homo sapiens OX=9606 GN=SNRPD2 PE=1 SV=1	100	100	100	100	6.64386	#DIV/0!	#DIV/0!
Q7Z2W4	Zinc finger CCCH-type antiviral protein 1 OS=Homo sapiens OX=9606 GN=ZC3HAV1 PE=1 SV=3	100	100	100	100	6.64386	#DIV/0!	#DIV/0!
Q13573	SNW domain-containing protein 1 OS=Homo sapiens OX=9606 GN=SNW1 PE=1 SV=1	100	100	100	100	6.64386	#DIV/0!	#DIV/0!
O00425	Insulin-like growth factor 2 mRNA-binding protein 3 OS=Homo sapiens OX=9606 GN=IGF2BP3 PE=1 SV=2	100	100	100	100	6.64386	#DIV/0!	#DIV/0!
Q86WX3	Active regulator of SIRT1 OS=Homo sapiens OX=9606 GN=RPS19BP1 PE=1 SV=1	100	100	100	100	6.64386	#DIV/0!	#DIV/0!
P46087-4	Isoform 4 of Probable 28S rRNA (cytosine(4447)-C(5))-methyltransferase OS=Homo sapiens OX=9606 GN=NOP2		100	100	100	6.64386	#DIV/0!	#DIV/0!
Q8WWM7-3	Isoform 3 of Ataxin-2-like protein OS=Homo sapiens OX=9606 GN=ATXN2L	100	100	100	100	6.64386	#DIV/0!	#DIV/0!
P09622	Dihydrolipoyl dehydrogenase, mitochondrial OS=Homo sapiens OX=9606 GN=DLD PE=1 SV=2	100	100	100	100	6.64386	#DIV/0!	#DIV/0!
Q12906-7	Isoform 7 of Interleukin enhancer-binding factor 3 OS=Homo sapiens OX=9606 GN=ILF3	100	100	100	100	6.64386	#DIV/0!	#DIV/0!
P48681	Nestin OS=Homo sapiens OX=9606 GN=NES PE=1 SV=2	100	100	100	100	6.64386	#DIV/0!	#DIV/0!
P22102	Trifunctional purine biosynthetic protein adenosine-3 OS=Homo sapiens OX=9606 GN=GART PE=1 SV=1	100	100	100	100	6.64386	#DIV/0!	#DIV/0!
Q9H6F5	Coiled-coil domain-containing protein 86 OS=Homo sapiens OX=9606 GN=CCDC86 PE=1 SV=1	100	100	100	100	6.64386	#DIV/0!	#DIV/0!
Q14839-2	Isoform 2 of Chromodomain-helicase-DNA-binding protein 4 OS=Homo sapiens OX=9606 GN=CHD4			100	100	6.64386	#DIV/0!	#DIV/0!
P20290	Transcription factor BTF3 OS=Homo sapiens OX=9606 GN=BTF3 PE=1 SV=1	100	100		100	6.64386	#DIV/0!	#DIV/0!
P26232	Catenin alpha-2 OS=Homo sapiens OX=9606 GN=CTNNA2 PE=1 SV=5		100	100	100	6.64386	#DIV/0!	#DIV/0!
P40939	Trifunctional enzyme subunit alpha, mitochondrial OS=Homo sapiens OX=9606 GN=HADHA PE=1 SV=2	100	100	100	100	6.64386	#DIV/0!	#DIV/0!
P25787	Proteasome subunit alpha type-2 OS=Homo sapiens OX=9606 GN=PSMA2 PE=1 SV=2	100	100	100	100	6.64386	#DIV/0!	#DIV/0!
P09455-3	Isoform 3 of Retinol-binding protein 1 OS=Homo sapiens OX=9606 GN=RBP1	100	100	100	100	6.64386	#DIV/0!	#DIV/0!
Q9UKY7	Protein CDV3 homolog OS=Homo sapiens OX=9606 GN=CDV3 PE=1 SV=1		100		100	6.64386	#DIV/0!	#DIV/0!
P62249	40S ribosomal protein S16 OS=Homo sapiens OX=9606 GN=RPS16 PE=1 SV=2			100	100	6.64386	#DIV/0!	#DIV/0!
P05091	Aldehyde dehydrogenase, mitochondrial OS=Homo sapiens OX=9606 GN=ALDH2 PE=1 SV=2	100	100	100	100	6.64386	#DIV/0!	#DIV/0!
Q13895	Bystin OS=Homo sapiens OX=9606 GN=BYSL PE=1 SV=3	100		100	100	6.64386	#DIV/0!	#DIV/0!
Q96T88-2	Isoform 2 of E3 ubiquitin-protein ligase UHRF1 OS=Homo sapiens OX=9606 GN=UHRF1	100	100		100	6.64386	#DIV/0!	#DIV/0!
Q14676	Mediator of DNA damage checkpoint protein 1 OS=Homo sapiens OX=9606 GN=MDC1 PE=1 SV=3		100		100	6.64386	#DIV/0!	#DIV/0!
Q13148	TAR DNA-binding protein 43 OS=Homo sapiens OX=9606 GN=TARDBP PE=1 SV=1	100		100	100	6.64386	#DIV/0!	#DIV/0!
P84098	60S ribosomal protein L19 OS=Homo sapiens OX=9606 GN=RPL19 PE=1 SV=1	100	100	100	100	6.64386	#DIV/0!	#DIV/0!
P46778	60S ribosomal protein L21 OS=Homo sapiens OX=9606 GN=RPL21 PE=1 SV=2	100	100	100	100	6.64386	#DIV/0!	#DIV/0!
Q12931	Heat shock protein 75 kDa, mitochondrial OS=Homo sapiens OX=9606 GN=TRAP1 PE=1 SV=3	100			100	6.64386	#DIV/0!	#DIV/0!
Q92841	Probable ATP-dependent RNA helicase DDX17 OS=Homo sapiens OX=9606 GN=DDX17 PE=1 SV=2	100		100	100	6.64386	#DIV/0!	#DIV/0!
Q9BWJ5	Splicing factor 3B subunit 5 OS=Homo sapiens OX=9606 GN=SF3B5 PE=1 SV=1	100	100	100	100	6.64386	#DIV/0!	#DIV/0!
Q9Y5S9	RNA-binding protein 8A OS=Homo sapiens OX=9606 GN=RBM8A PE=1 SV=1	100			100	6.64386	#DIV/0!	#DIV/0!
Q8TF09	Dynein light chain roadblock-type 2 OS=Homo sapiens OX=9606 GN=DYNLRB2 PE=1 SV=1	100	100	100	100	6.64386	#DIV/0!	#DIV/0!
Q9NPA8	Transcription and mRNA export factor ENY2 OS=Homo sapiens OX=9606 GN=ENY2 PE=1 SV=1	100	100	100	100	6.64386	#DIV/0!	#DIV/0!
Q15365	Poly(rC)-binding protein 1 OS=Homo sapiens OX=9606 GN=PCBP1 PE=1 SV=2		100	100	100	6.64386	#DIV/0!	#DIV/0!
P62424	60S ribosomal protein L7a OS=Homo sapiens OX=9606 GN=RPL7A PE=1 SV=2				#DIV/0!	#DIV/0!	#DIV/0!	#DIV/0!
P07355-2	Isoform 2 of Annexin A2 OS=Homo sapiens OX=9606 GN=ANXA2	100	100	100	100	6.64386	#DIV/0!	#DIV/0!
O95831	Apoptosis-inducing factor 1, mitochondrial OS=Homo sapiens OX=9606 GN=AIFM1 PE=1 SV=1	100	100	100	100	6.64386	#DIV/0!	#DIV/0!
P42695	Condensin-2 complex subunit D3 OS=Homo sapiens OX=9606 GN=NCAPD3 PE=1 SV=2				#DIV/0!	#DIV/0!	#DIV/0!	#DIV/0!
Q92598-4	Isoform 4 of Heat shock protein 105 kDa OS=Homo sapiens OX=9606 GN=HSPH1	100	100	100	100	6.64386	#DIV/0!	#DIV/0!
P31930	Cytochrome b-c1 complex subunit 1, mitochondrial OS=Homo sapiens OX=9606 GN=UQCRC1 PE=1 SV=3	100	100	100	100	6.64386	#DIV/0!	#DIV/0!
P30044	Peroxiredoxin-5, mitochondrial OS=Homo sapiens OX=9606 GN=PRDX5 PE=1 SV=4	100	100	100	100	6.64386	#DIV/0!	#DIV/0!
P61247	40S ribosomal protein S3a OS=Homo sapiens OX=9606 GN=RPS3A PE=1 SV=2	100	100	100	100	6.64386	#DIV/0!	#DIV/0!
P78527	DNA-dependent protein kinase catalytic subunit OS=Homo sapiens OX=9606 GN=PRKDC PE=1 SV=3	100	100	100	100	6.64386	#DIV/0!	#DIV/0!
P63173	60S ribosomal protein L38 OS=Homo sapiens OX=9606 GN=RPL38 PE=1 SV=2	100	100	100	100	6.64386	#DIV/0!	#DIV/0!
P10809	60 kDa heat shock protein, mitochondrial OS=Homo sapiens OX=9606 GN=HSPD1 PE=1 SV=2	0.58	1.392	0.791	0.921	-0.118727	0.0193315	1.71373
Q9UG63-2	Isoform 2 of ATP-binding cassette sub-family F member 2 OS=Homo sapiens OX=9606 GN=ABCF2			100	100	6.64386	#DIV/0!	#DIV/0!
P55809	Succinyl-CoA:3-ketoacid coenzyme A transferase 1, mitochondrial OS=Homo sapiens OX=9606 GN=OXCT1 PE=1 SV=1	100	100	100	100	6.64386	#DIV/0!	#DIV/0!
Q12905	Interleukin enhancer-binding factor 2 OS=Homo sapiens OX=9606 GN=ILF2 PE=1 SV=2	100	100		100	6.64386	#DIV/0!	#DIV/0!
Q09028	Histone-binding protein RBBP4 OS=Homo sapiens OX=9606 GN=RBBP4 PE=1 SV=3			100	100	6.64386	#DIV/0!	#DIV/0!
Q9NS69	Mitochondrial import receptor subunit TOM22 homolog OS=Homo sapiens OX=9606 GN=TOMM22 PE=1 SV=3	100			100	6.64386	#DIV/0!	#DIV/0!
Q9Y3B7	39S ribosomal protein L11, mitochondrial OS=Homo sapiens OX=9606 GN=MRPL11 PE=1 SV=1	100	100		100	6.64386	#DIV/0!	#DIV/0!
O95347	Structural maintenance of chromosomes protein 2 OS=Homo sapiens OX=9606 GN=SMC2 PE=1 SV=2		100	100	100	6.64386	#DIV/0!	#DIV/0!
P12814-4	Isoform 4 of Alpha-actinin-1 OS=Homo sapiens OX=9606 GN=ACTN1		100	100	100	6.64386	#DIV/0!	#DIV/0!
P15880	40S ribosomal protein S2 OS=Homo sapiens OX=9606 GN=RPS2 PE=1 SV=2	100		100	100	6.64386	#DIV/0!	#DIV/0!
Q15459	Splicing factor 3A subunit 1 OS=Homo sapiens OX=9606 GN=SF3A1 PE=1 SV=1	100	100	100	100	6.64386	#DIV/0!	#DIV/0!
Q9BR76	Coronin-1B OS=Homo sapiens OX=9606 GN=CORO1B PE=1 SV=1	100	100	100	100	6.64386	#DIV/0!	#DIV/0!
Q9H307	Pinin OS=Homo sapiens OX=9606 GN=PNN PE=1 SV=5		100	100	100	6.64386	#DIV/0!	#DIV/0!
P62854	40S ribosomal protein S26 OS=Homo sapiens OX=9606 GN=RPS26 PE=1 SV=3	100		100	100	6.64386	#DIV/0!	#DIV/0!
Q16576-2	Isoform 2 of Histone-binding protein RBBP7 OS=Homo sapiens OX=9606 GN=RBBP7	100	100	100	100	6.64386	#DIV/0!	#DIV/0!
Q8WWI1	LIM domain only protein 7 OS=Homo sapiens OX=9606 GN=LMO7 PE=1 SV=3		100	100	100	6.64386	#DIV/0!	#DIV/0!
O75367	Core histone macro-H2A.1 OS=Homo sapiens OX=9606 GN=H2AFY PE=1 SV=4		100	100	100	6.64386	#DIV/0!	#DIV/0!
P11177	Pyruvate dehydrogenase E1 component subunit beta, mitochondrial OS=Homo sapiens OX=9606 GN=PDHB PE=1 SV=3	100	100	100	100	6.64386	#DIV/0!	#DIV/0!
Q9GZT3	SRA stem-loop-interacting RNA-binding protein, mitochondrial OS=Homo sapiens OX=9606 GN=SLIRP PE=1 SV=1	100	100	100	100	6.64386	#DIV/0!	#DIV/0!
Q00610	Clathrin heavy chain 1 OS=Homo sapiens OX=9606 GN=CLTC PE=1 SV=5	100	100	100	100	6.64386	#DIV/0!	#DIV/0!
P55265-4	Isoform 4 of Double-stranded RNA-specific adenosine deaminase OS=Homo sapiens OX=9606 GN=ADAR	100		100	100	6.64386	#DIV/0!	#DIV/0!
Q68CZ2	Tensin-3 OS=Homo sapiens OX=9606 GN=TNS3 PE=1 SV=2	100	100	100	100	6.64386	#DIV/0!	#DIV/0!
Q99798	Aconitate hydratase, mitochondrial OS=Homo sapiens OX=9606 GN=ACO2 PE=1 SV=2			100	100	6.64386	#DIV/0!	#DIV/0!
P46777	60S ribosomal protein L5 OS=Homo sapiens OX=9606 GN=RPL5 PE=1 SV=3	100	100	100	100	6.64386	#DIV/0!	#DIV/0!
O15347	High mobility group protein B3 OS=Homo sapiens OX=9606 GN=HMGB3 PE=1 SV=4	100			100	6.64386	#DIV/0!	#DIV/0!
Q96AG4	Leucine-rich repeat-containing protein 59 OS=Homo sapiens OX=9606 GN=LRRC59 PE=1 SV=1	100			100	6.64386	#DIV/0!	#DIV/0!
P45880-1	Isoform 1 of Voltage-dependent anion-selective channel protein 2 OS=Homo sapiens OX=9606 GN=VDAC2	100	100	100	100	6.64386	#DIV/0!	#DIV/0!
Q9Y265	RuvB-like 1 OS=Homo sapiens OX=9606 GN=RUVBL1 PE=1 SV=1	100	100	100	100	6.64386	#DIV/0!	#DIV/0!
P00338-3	Isoform 3 of L-lactate dehydrogenase A chain OS=Homo sapiens OX=9606 GN=LDHA		100	100	100	6.64386	#DIV/0!	#DIV/0!
O94776	Metastasis-associated protein MTA2 OS=Homo sapiens OX=9606 GN=MTA2 PE=1 SV=1		100	100	100	6.64386	#DIV/0!	#DIV/0!
Q9UHD8	Septin-9 OS=Homo sapiens OX=9606 GN=SEPT9 PE=1 SV=2	100	100	100	100	6.64386	#DIV/0!	#DIV/0!
Q96EL3	39S ribosomal protein L53, mitochondrial OS=Homo sapiens OX=9606 GN=MRPL53 PE=1 SV=1		100		100	6.64386	#DIV/0!	#DIV/0!
Q9Y446-2	Isoform PKP3b of Plakophilin-3 OS=Homo sapiens OX=9606 GN=PKP3		100	100	100	6.64386	#DIV/0!	#DIV/0!
Q99961	Endophilin-A2 OS=Homo sapiens OX=9606 GN=SH3GL1 PE=1 SV=1	100	100	100	100	6.64386	#DIV/0!	#DIV/0!
Q13177	Serine/threonine-protein kinase PAK 2 OS=Homo sapiens OX=9606 GN=PAK2 PE=1 SV=3	100	100		100	6.64386	#DIV/0!	#DIV/0!
P62191	26S proteasome regulatory subunit 4 OS=Homo sapiens OX=9606 GN=PSMC1 PE=1 SV=1	100	100	100	100	6.64386	#DIV/0!	#DIV/0!
P49959-3	Isoform 3 of Double-strand break repair protein MRE11 OS=Homo sapiens OX=9606 GN=MRE11	100			100	6.64386	#DIV/0!	#DIV/0!
Q13951-2	Isoform 2 of Core-binding factor subunit beta OS=Homo sapiens OX=9606 GN=CBFB	100	100	100	100	6.64386	#DIV/0!	#DIV/0!
O75947	ATP synthase subunit d, mitochondrial OS=Homo sapiens OX=9606 GN=ATP5PD PE=1 SV=3		100		100	6.64386	#DIV/0!	#DIV/0!
P18124	60S ribosomal protein L7 OS=Homo sapiens OX=9606 GN=RPL7 PE=1 SV=1	100	100	100	100	6.64386	#DIV/0!	#DIV/0!
Q13185	Chromobox protein homolog 3 OS=Homo sapiens OX=9606 GN=CBX3 PE=1 SV=4				#DIV/0!	#DIV/0!	#DIV/0!	#DIV/0!
Q6PK04	Coiled-coil domain-containing protein 137 OS=Homo sapiens OX=9606 GN=CCDC137 PE=1 SV=1			100	100	6.64386	#DIV/0!	#DIV/0!
Q9NX18	Succinate dehydrogenase assembly factor 2, mitochondrial OS=Homo sapiens OX=9606 GN=SDHAF2 PE=1 SV=1	100	100		100	6.64386	#DIV/0!	#DIV/0!
P34932	Heat shock 70 kDa protein 4 OS=Homo sapiens OX=9606 GN=HSPA4 PE=1 SV=4		100	100	100	6.64386	#DIV/0!	#DIV/0!
P35222	Catenin beta-1 OS=Homo sapiens OX=9606 GN=CTNNB1 PE=1 SV=1	100		100	100	6.64386	#DIV/0!	#DIV/0!
Q9NX63	MICOS complex subunit MIC19 OS=Homo sapiens OX=9606 GN=CHCHD3 PE=1 SV=1	100	100		100	6.64386	#DIV/0!	#DIV/0!
Q9UJZ1	Stomatin-like protein 2, mitochondrial OS=Homo sapiens OX=9606 GN=STOML2 PE=1 SV=1	100		100	100	6.64386	#DIV/0!	#DIV/0!
Q9UKV3	Apoptotic chromatin condensation inducer in the nucleus OS=Homo sapiens OX=9606 GN=ACIN1 PE=1 SV=2	100		100	100	6.64386	#DIV/0!	#DIV/0!
P14735	Insulin-degrading enzyme OS=Homo sapiens OX=9606 GN=IDE PE=1 SV=4	100		100	100	6.64386	#DIV/0!	#DIV/0!
P48637	Glutathione synthetase OS=Homo sapiens OX=9606 GN=GSS PE=1 SV=1		2.347		2.347	1.23082	#DIV/0!	#DIV/0!
P50454	Serpin H1 OS=Homo sapiens OX=9606 GN=SERPINH1 PE=1 SV=2		100	100	100	6.64386	#DIV/0!	#DIV/0!
Q9BWF3	RNA-binding protein 4 OS=Homo sapiens OX=9606 GN=RBM4 PE=1 SV=1				#DIV/0!	#DIV/0!	#DIV/0!	#DIV/0!
P49207	60S ribosomal protein L34 OS=Homo sapiens OX=9606 GN=RPL34 PE=1 SV=3			100	100	6.64386	#DIV/0!	#DIV/0!
Q9Y5J7	Mitochondrial import inner membrane translocase subunit Tim9 OS=Homo sapiens OX=9606 GN=TIMM9 PE=1 SV=1			100	100	6.64386	#DIV/0!	#DIV/0!
P57740	Nuclear pore complex protein Nup107 OS=Homo sapiens OX=9606 GN=NUP107 PE=1 SV=1	100	100	100	100	6.64386	#DIV/0!	#DIV/0!
P14854	Cytochrome c oxidase subunit 6B1 OS=Homo sapiens OX=9606 GN=COX6B1 PE=1 SV=2	100	100	100	100	6.64386	#DIV/0!	#DIV/0!
P28290	Protein ITPRID2 OS=Homo sapiens OX=9606 GN=ITPRID2 PE=1 SV=3	100	100	100	100	6.64386	#DIV/0!	#DIV/0!
P26447	Protein S100-A4 OS=Homo sapiens OX=9606 GN=S100A4 PE=1 SV=1	100	100	100	100	6.64386	#DIV/0!	#DIV/0!
P53999	Activated RNA polymerase II transcriptional coactivator p15 OS=Homo sapiens OX=9606 GN=SUB1 PE=1 SV=3	100	100	100	100	6.64386	#DIV/0!	#DIV/0!
Q9UHV9	Prefoldin subunit 2 OS=Homo sapiens OX=9606 GN=PFDN2 PE=1 SV=1	100	100		100	6.64386	#DIV/0!	#DIV/0!
Q9H910-3	Isoform 3 of Jupiter microtubule associated homolog 2 OS=Homo sapiens OX=9606 GN=JPT2		100		100	6.64386	#DIV/0!	#DIV/0!
P52907	F-actin-capping protein subunit alpha-1 OS=Homo sapiens OX=9606 GN=CAPZA1 PE=1 SV=3	100			100	6.64386	#DIV/0!	#DIV/0!
P62857	40S ribosomal protein S28 OS=Homo sapiens OX=9606 GN=RPS28 PE=1 SV=1	100	100		100	6.64386	#DIV/0!	#DIV/0!
P50914	60S ribosomal protein L14 OS=Homo sapiens OX=9606 GN=RPL14 PE=1 SV=4	100	100		100	6.64386	#DIV/0!	#DIV/0!
P82979	SAP domain-containing ribonucleoprotein OS=Homo sapiens OX=9606 GN=SARNP PE=1 SV=3	100		100	100	6.64386	#DIV/0!	#DIV/0!
P46937-9	Isoform 9 of Transcriptional coactivator YAP1 OS=Homo sapiens OX=9606 GN=YAP1	100	100	100	100	6.64386	#DIV/0!	#DIV/0!
Q9Y5M8	Signal recognition particle receptor subunit beta OS=Homo sapiens OX=9606 GN=SRPRB PE=1 SV=3	100	100		100	6.64386	#DIV/0!	#DIV/0!
Q8NC51	Plasminogen activator inhibitor 1 RNA-binding protein OS=Homo sapiens OX=9606 GN=SERBP1 PE=1 SV=2			100	100	6.64386	#DIV/0!	#DIV/0!
Q9Y2W1	Thyroid hormone receptor-associated protein 3 OS=Homo sapiens OX=9606 GN=THRAP3 PE=1 SV=2	100	100	100	100	6.64386	#DIV/0!	#DIV/0!
A8MWD9	Putative small nuclear ribonucleoprotein G-like protein 15 OS=Homo sapiens OX=9606 GN=SNRPGP15 PE=5 SV=2				#DIV/0!	#DIV/0!	#DIV/0!	#DIV/0!
Q9H4L4	Sentrin-specific protease 3 OS=Homo sapiens OX=9606 GN=SENP3 PE=1 SV=2	100			100	6.64386	#DIV/0!	#DIV/0!
P98175-5	Isoform 5 of RNA-binding protein 10 OS=Homo sapiens OX=9606 GN=RBM10			100	100	6.64386	#DIV/0!	#DIV/0!
O75607	Nucleoplasmin-3 OS=Homo sapiens OX=9606 GN=NPM3 PE=1 SV=3				#DIV/0!	#DIV/0!	#DIV/0!	#DIV/0!
Q9BVJ6	U3 small nucleolar RNA-associated protein 14 homolog A OS=Homo sapiens OX=9606 GN=UTP14A PE=1 SV=1	100		100	100	6.64386	#DIV/0!	#DIV/0!
P27816	Microtubule-associated protein 4 OS=Homo sapiens OX=9606 GN=MAP4 PE=1 SV=3			100	100	6.64386	#DIV/0!	#DIV/0!
P42167	Lamina-associated polypeptide 2, isoforms beta/gamma OS=Homo sapiens OX=9606 GN=TMPO PE=1 SV=2			100	100	6.64386	#DIV/0!	#DIV/0!
Q1KMD3	Heterogeneous nuclear ribonucleoprotein U-like protein 2 OS=Homo sapiens OX=9606 GN=HNRNPUL2 PE=1 SV=1		100	100	100	6.64386	#DIV/0!	#DIV/0!
P0C7P4	Putative cytochrome b-c1 complex subunit Rieske-like protein 1 OS=Homo sapiens OX=9606 GN=UQCRFS1P1 PE=5 SV=1			100	100	6.64386	#DIV/0!	#DIV/0!
Q16637	Survival motor neuron protein OS=Homo sapiens OX=9606 GN=SMN1 PE=1 SV=1				#DIV/0!	#DIV/0!	#DIV/0!	#DIV/0!
Q01081	Splicing factor U2AF 35 kDa subunit OS=Homo sapiens OX=9606 GN=U2AF1 PE=1 SV=3	100	100	100	100	6.64386	#DIV/0!	#DIV/0!
Q9BRP8	Partner of Y14 and mago OS=Homo sapiens OX=9606 GN=PYM1 PE=1 SV=1		100		100	6.64386	#DIV/0!	#DIV/0!
Q92947	Glutaryl-CoA dehydrogenase, mitochondrial OS=Homo sapiens OX=9606 GN=GCDH PE=1 SV=1	100	100	100	100	6.64386	#DIV/0!	#DIV/0!
P08195-4	Isoform 4 of 4F2 cell-surface antigen heavy chain OS=Homo sapiens OX=9606 GN=SLC3A2		100		100	6.64386	#DIV/0!	#DIV/0!
P50990	T-complex protein 1 subunit theta OS=Homo sapiens OX=9606 GN=CCT8 PE=1 SV=4	100	100	100	100	6.64386	#DIV/0!	#DIV/0!
P18583-9	Isoform I of Protein SON OS=Homo sapiens OX=9606 GN=SON	100	100	100	100	6.64386	#DIV/0!	#DIV/0!
Q6P1L8	39S ribosomal protein L14, mitochondrial OS=Homo sapiens OX=9606 GN=MRPL14 PE=1 SV=1	100	100	100	100	6.64386	#DIV/0!	#DIV/0!
P46776	60S ribosomal protein L27a OS=Homo sapiens OX=9606 GN=RPL27A PE=1 SV=2	100	100	100	100	6.64386	#DIV/0!	#DIV/0!
O14773	Tripeptidyl-peptidase 1 OS=Homo sapiens OX=9606 GN=TPP1 PE=1 SV=2	100	100		100	6.64386	#DIV/0!	#DIV/0!
Q8IVS2	Malonyl-CoA-acyl carrier protein transacylase, mitochondrial OS=Homo sapiens OX=9606 GN=MCAT PE=1 SV=2		100	100	100	6.64386	#DIV/0!	#DIV/0!
P82970	High mobility group nucleosome-binding domain-containing protein 5 OS=Homo sapiens OX=9606 GN=HMGN5 PE=1 SV=1		100		100	6.64386	#DIV/0!	#DIV/0!
Q96C19	EF-hand domain-containing protein D2 OS=Homo sapiens OX=9606 GN=EFHD2 PE=1 SV=1	100	100	100	100	6.64386	#DIV/0!	#DIV/0!
P09382	Galectin-1 OS=Homo sapiens OX=9606 GN=LGALS1 PE=1 SV=2	100			100	6.64386	#DIV/0!	#DIV/0!
Q8NC56	LEM domain-containing protein 2 OS=Homo sapiens OX=9606 GN=LEMD2 PE=1 SV=1	100			100	6.64386	#DIV/0!	#DIV/0!
P53621-2	Isoform 2 of Coatomer subunit alpha OS=Homo sapiens OX=9606 GN=COPA		100	100	100	6.64386	#DIV/0!	#DIV/0!
P11413-2	Isoform Long of Glucose-6-phosphate 1-dehydrogenase OS=Homo sapiens OX=9606 GN=G6PD	100	100		100	6.64386	#DIV/0!	#DIV/0!
P12429	Annexin A3 OS=Homo sapiens OX=9606 GN=ANXA3 PE=1 SV=3	100	100	100	100	6.64386	#DIV/0!	#DIV/0!
Q8TCS8	Polyribonucleotide nucleotidyltransferase 1, mitochondrial OS=Homo sapiens OX=9606 GN=PNPT1 PE=1 SV=2			100	100	6.64386	#DIV/0!	#DIV/0!
P13674-2	Isoform 2 of Prolyl 4-hydroxylase subunit alpha-1 OS=Homo sapiens OX=9606 GN=P4HA1	100	100		100	6.64386	#DIV/0!	#DIV/0!
P18754-2	Isoform 2 of Regulator of chromosome condensation OS=Homo sapiens OX=9606 GN=RCC1				#DIV/0!	#DIV/0!	#DIV/0!	#DIV/0!
Q9H6T3	RNA polymerase II-associated protein 3 OS=Homo sapiens OX=9606 GN=RPAP3 PE=1 SV=2	100		100	100	6.64386	#DIV/0!	#DIV/0!
Q9H6Z4	Ran-binding protein 3 OS=Homo sapiens OX=9606 GN=RANBP3 PE=1 SV=1				#DIV/0!	#DIV/0!	#DIV/0!	#DIV/0!
Q96HC4-6	Isoform 6 of PDZ and LIM domain protein 5 OS=Homo sapiens OX=9606 GN=PDLIM5	0.601	1.254		0.9275	-0.108581	0.0317612	1.4981
P78417	Glutathione S-transferase omega-1 OS=Homo sapiens OX=9606 GN=GSTO1 PE=1 SV=2	100	100		100	6.64386	#DIV/0!	#DIV/0!
Q9HB07	UPF0160 protein MYG1, mitochondrial OS=Homo sapiens OX=9606 GN=C12orf10 PE=1 SV=2	100	100	100	100	6.64386	#DIV/0!	#DIV/0!
P18858	DNA ligase 1 OS=Homo sapiens OX=9606 GN=LIG1 PE=1 SV=1	100	100	100	100	6.64386	#DIV/0!	#DIV/0!
Q07666	KH domain-containing, RNA-binding, signal transduction-associated protein 1 OS=Homo sapiens OX=9606 GN=KHDRBS1 PE=1 SV=1	100	100		100	6.64386	#DIV/0!	#DIV/0!
Q13409	Cytoplasmic dynein 1 intermediate chain 2 OS=Homo sapiens OX=9606 GN=DYNC1I2 PE=1 SV=3	100		100	100	6.64386	#DIV/0!	#DIV/0!
Q8N1G4	Leucine-rich repeat-containing protein 47 OS=Homo sapiens OX=9606 GN=LRRC47 PE=1 SV=1	100	100	100	100	6.64386	#DIV/0!	#DIV/0!
Q8WUM0	Nuclear pore complex protein Nup133 OS=Homo sapiens OX=9606 GN=NUP133 PE=1 SV=2				#DIV/0!	#DIV/0!	#DIV/0!	#DIV/0!
P69905	Hemoglobin subunit alpha OS=Homo sapiens OX=9606 GN=HBA1 PE=1 SV=2	100		100	100	6.64386	#DIV/0!	#DIV/0!
Q9BQ39	ATP-dependent RNA helicase DDX50 OS=Homo sapiens OX=9606 GN=DDX50 PE=1 SV=1				#DIV/0!	#DIV/0!	#DIV/0!	#DIV/0!
O43399-7	Isoform 7 of Tumor protein D54 OS=Homo sapiens OX=9606 GN=TPD52L2	100		100	100	6.64386	#DIV/0!	#DIV/0!
P37108	Signal recognition particle 14 kDa protein OS=Homo sapiens OX=9606 GN=SRP14 PE=1 SV=2			100	100	6.64386	#DIV/0!	#DIV/0!
Q92734	Protein TFG OS=Homo sapiens OX=9606 GN=TFG PE=1 SV=2	100	100	100	100	6.64386	#DIV/0!	#DIV/0!
Q96C01	Protein FAM136A OS=Homo sapiens OX=9606 GN=FAM136A PE=1 SV=1	100	100	100	100	6.64386	#DIV/0!	#DIV/0!
P55036	26S proteasome non-ATPase regulatory subunit 4 OS=Homo sapiens OX=9606 GN=PSMD4 PE=1 SV=1			100	100	6.64386	#DIV/0!	#DIV/0!
P04259	Keratin, type II cytoskeletal 6B OS=Homo sapiens OX=9606 GN=KRT6B PE=1 SV=5				#DIV/0!	#DIV/0!	#DIV/0!	#DIV/0!
O75643	U5 small nuclear ribonucleoprotein 200 kDa helicase OS=Homo sapiens OX=9606 GN=SNRNP200 PE=1 SV=2	100		100	100	6.64386	#DIV/0!	#DIV/0!
Q99536	Synaptic vesicle membrane protein VAT-1 homolog OS=Homo sapiens OX=9606 GN=VAT1 PE=1 SV=2	100		100	100	6.64386	#DIV/0!	#DIV/0!
Q92925	SWI/SNF-related matrix-associated actin-dependent regulator of chromatin subfamily D member 2 OS=Homo sapiens OX=9606 GN=SMARCD2 PE=1 SV=3		100		100	6.64386	#DIV/0!	#DIV/0!
P22695	Cytochrome b-c1 complex subunit 2, mitochondrial OS=Homo sapiens OX=9606 GN=UQCRC2 PE=1 SV=3			100	100	6.64386	#DIV/0!	#DIV/0!
Q969H8	Myeloid-derived growth factor OS=Homo sapiens OX=9606 GN=MYDGF PE=1 SV=1	100			100	6.64386	#DIV/0!	#DIV/0!
Q9BXP5	Serrate RNA effector molecule homolog OS=Homo sapiens OX=9606 GN=SRRT PE=1 SV=1	100			100	6.64386	#DIV/0!	#DIV/0!
P33316	Deoxyuridine 5'-triphosphate nucleotidohydrolase, mitochondrial OS=Homo sapiens OX=9606 GN=DUT PE=1 SV=4	100			100	6.64386	#DIV/0!	#DIV/0!
P41236	Protein phosphatase inhibitor 2 OS=Homo sapiens OX=9606 GN=PPP1R2 PE=1 SV=2		100	100	100	6.64386	#DIV/0!	#DIV/0!
P31942	Heterogeneous nuclear ribonucleoprotein H3 OS=Homo sapiens OX=9606 GN=HNRNPH3 PE=1 SV=2		100	100	100	6.64386	#DIV/0!	#DIV/0!
P48730	Casein kinase I isoform delta OS=Homo sapiens OX=9606 GN=CSNK1D PE=1 SV=2				#DIV/0!	#DIV/0!	#DIV/0!	#DIV/0!
P59998-3	Isoform 3 of Actin-related protein 2/3 complex subunit 4 OS=Homo sapiens OX=9606 GN=ARPC4				#DIV/0!	#DIV/0!	#DIV/0!	#DIV/0!
Q9NYJ1-2	Isoform 2 of Cytochrome c oxidase assembly factor 4 homolog, mitochondrial OS=Homo sapiens OX=9606 GN=COA4	100	100	100	100	6.64386	#DIV/0!	#DIV/0!
Q99714	3-hydroxyacyl-CoA dehydrogenase type-2 OS=Homo sapiens OX=9606 GN=HSD17B10 PE=1 SV=3			100	100	6.64386	#DIV/0!	#DIV/0!
Q49A26	Putative oxidoreductase GLYR1 OS=Homo sapiens OX=9606 GN=GLYR1 PE=1 SV=4		100		100	6.64386	#DIV/0!	#DIV/0!
P49903	Selenide, water dikinase 1 OS=Homo sapiens OX=9606 GN=SEPHS1 PE=1 SV=2	100	100		100	6.64386	#DIV/0!	#DIV/0!
Q13347	Eukaryotic translation initiation factor 3 subunit I OS=Homo sapiens OX=9606 GN=EIF3I PE=1 SV=1	100	100	100	100	6.64386	#DIV/0!	#DIV/0!
Q08211	ATP-dependent RNA helicase A OS=Homo sapiens OX=9606 GN=DHX9 PE=1 SV=4	100			100	6.64386	#DIV/0!	#DIV/0!
P25685	DnaJ homolog subfamily B member 1 OS=Homo sapiens OX=9606 GN=DNAJB1 PE=1 SV=4	100	100	100	100	6.64386	#DIV/0!	#DIV/0!
Q7KZ85	Transcription elongation factor SPT6 OS=Homo sapiens OX=9606 GN=SUPT6H PE=1 SV=2			100	100	6.64386	#DIV/0!	#DIV/0!
P60866-2	Isoform 2 of 40S ribosomal protein S20 OS=Homo sapiens OX=9606 GN=RPS20	100	100		100	6.64386	#DIV/0!	#DIV/0!
Q01469	Fatty acid-binding protein 5 OS=Homo sapiens OX=9606 GN=FABP5 PE=1 SV=3	100	100	100	100	6.64386	#DIV/0!	#DIV/0!
Q8TCD5	5'(3')-deoxyribonucleotidase, cytosolic type OS=Homo sapiens OX=9606 GN=NT5C PE=1 SV=2	100	100	100	100	6.64386	#DIV/0!	#DIV/0!
P17987	T-complex protein 1 subunit alpha OS=Homo sapiens OX=9606 GN=TCP1 PE=1 SV=1				#DIV/0!	#DIV/0!	#DIV/0!	#DIV/0!
Q5RKV6	Exosome complex component MTR3 OS=Homo sapiens OX=9606 GN=EXOSC6 PE=1 SV=1	100			100	6.64386	#DIV/0!	#DIV/0!
Q9NYL4	Peptidyl-prolyl cis-trans isomerase FKBP11 OS=Homo sapiens OX=9606 GN=FKBP11 PE=1 SV=1	100		100	100	6.64386	#DIV/0!	#DIV/0!
O00193	Small acidic protein OS=Homo sapiens OX=9606 GN=SMAP PE=1 SV=1			100	100	6.64386	#DIV/0!	#DIV/0!
Q9UGI8	Testin OS=Homo sapiens OX=9606 GN=TES PE=1 SV=1			100	100	6.64386	#DIV/0!	#DIV/0!
Q99623	Prohibitin-2 OS=Homo sapiens OX=9606 GN=PHB2 PE=1 SV=2	100		100	100	6.64386	#DIV/0!	#DIV/0!
P31153	S-adenosylmethionine synthase isoform type-2 OS=Homo sapiens OX=9606 GN=MAT2A PE=1 SV=1		100		100	6.64386	#DIV/0!	#DIV/0!
Q9UBE0	SUMO-activating enzyme subunit 1 OS=Homo sapiens OX=9606 GN=SAE1 PE=1 SV=1	100		100	100	6.64386	#DIV/0!	#DIV/0!
O43175	D-3-phosphoglycerate dehydrogenase OS=Homo sapiens OX=9606 GN=PHGDH PE=1 SV=4	100		100	100	6.64386	#DIV/0!	#DIV/0!
P62906	60S ribosomal protein L10a OS=Homo sapiens OX=9606 GN=RPL10A PE=1 SV=2			100	100	6.64386	#DIV/0!	#DIV/0!
P55769	NHP2-like protein 1 OS=Homo sapiens OX=9606 GN=SNU13 PE=1 SV=3			100	100	6.64386	#DIV/0!	#DIV/0!
Q9UDY2-7	Isoform 7 of Tight junction protein ZO-2 OS=Homo sapiens OX=9606 GN=TJP2			100	100	6.64386	#DIV/0!	#DIV/0!
P62910	60S ribosomal protein L32 OS=Homo sapiens OX=9606 GN=RPL32 PE=1 SV=2	100	100	100	100	6.64386	#DIV/0!	#DIV/0!
P06753-2	Isoform 2 of Tropomyosin alpha-3 chain OS=Homo sapiens OX=9606 GN=TPM3	100	100		100	6.64386	#DIV/0!	#DIV/0!
Q9C0C2	182 kDa tankyrase-1-binding protein OS=Homo sapiens OX=9606 GN=TNKS1BP1 PE=1 SV=4			100	100	6.64386	#DIV/0!	#DIV/0!
P11766	Alcohol dehydrogenase class-3 OS=Homo sapiens OX=9606 GN=ADH5 PE=1 SV=4	100	100	100	100	6.64386	#DIV/0!	#DIV/0!
Q53F19	Nuclear cap-binding protein subunit 3 OS=Homo sapiens OX=9606 GN=NCBP3 PE=1 SV=2				#DIV/0!	#DIV/0!	#DIV/0!	#DIV/0!
P22307	Non-specific lipid-transfer protein OS=Homo sapiens OX=9606 GN=SCP2 PE=1 SV=2	100	100	100	100	6.64386	#DIV/0!	#DIV/0!
Q27J81	Inverted formin-2 OS=Homo sapiens OX=9606 GN=INF2 PE=1 SV=2	100	100	100	100	6.64386	#DIV/0!	#DIV/0!
Q13126-2	Isoform 2 of S-methyl-5'-thioadenosine phosphorylase OS=Homo sapiens OX=9606 GN=MTAP				#DIV/0!	#DIV/0!	#DIV/0!	#DIV/0!
Q15181	Inorganic pyrophosphatase OS=Homo sapiens OX=9606 GN=PPA1 PE=1 SV=2	100	100	100	100	6.64386	#DIV/0!	#DIV/0!
O94842	TOX high mobility group box family member 4 OS=Homo sapiens OX=9606 GN=TOX4 PE=1 SV=1				#DIV/0!	#DIV/0!	#DIV/0!	#DIV/0!
Q99590	Protein SCAF11 OS=Homo sapiens OX=9606 GN=SCAF11 PE=1 SV=2			100	100	6.64386	#DIV/0!	#DIV/0!
P21796	Voltage-dependent anion-selective channel protein 1 OS=Homo sapiens OX=9606 GN=VDAC1 PE=1 SV=2			100	100	6.64386	#DIV/0!	#DIV/0!
P62879	Guanine nucleotide-binding protein G(I)/G(S)/G(T) subunit beta-2 OS=Homo sapiens OX=9606 GN=GNB2 PE=1 SV=3		100	100	100	6.64386	#DIV/0!	#DIV/0!
P17980	26S proteasome regulatory subunit 6A OS=Homo sapiens OX=9606 GN=PSMC3 PE=1 SV=3	100	100	100	100	6.64386	#DIV/0!	#DIV/0!
P31040	Succinate dehydrogenase [ubiquinone] flavoprotein subunit, mitochondrial OS=Homo sapiens OX=9606 GN=SDHA PE=1 SV=2			100	100	6.64386	#DIV/0!	#DIV/0!
Q15185	Prostaglandin E synthase 3 OS=Homo sapiens OX=9606 GN=PTGES3 PE=1 SV=1	100	100	100	100	6.64386	#DIV/0!	#DIV/0!
P06493	Cyclin-dependent kinase 1 OS=Homo sapiens OX=9606 GN=CDK1 PE=1 SV=3				#DIV/0!	#DIV/0!	#DIV/0!	#DIV/0!
P46782	40S ribosomal protein S5 OS=Homo sapiens OX=9606 GN=RPS5 PE=1 SV=4	100	100		100	6.64386	#DIV/0!	#DIV/0!
P22087	rRNA 2'-O-methyltransferase fibrillarin OS=Homo sapiens OX=9606 GN=FBL PE=1 SV=2		100	100	100	6.64386	#DIV/0!	#DIV/0!
P63244	Receptor of activated protein C kinase 1 OS=Homo sapiens OX=9606 GN=RACK1 PE=1 SV=3	100		100	100	6.64386	#DIV/0!	#DIV/0!
P62310	U6 snRNA-associated Sm-like protein LSm3 OS=Homo sapiens OX=9606 GN=LSM3 PE=1 SV=2		100		100	6.64386	#DIV/0!	#DIV/0!
Q8NFH5	Nucleoporin NUP35 OS=Homo sapiens OX=9606 GN=NUP35 PE=1 SV=1	100		100	100	6.64386	#DIV/0!	#DIV/0!
Q9NWH9	SAFB-like transcription modulator OS=Homo sapiens OX=9606 GN=SLTM PE=1 SV=2				#DIV/0!	#DIV/0!	#DIV/0!	#DIV/0!
Q9C0B5	Palmitoyltransferase ZDHHC5 OS=Homo sapiens OX=9606 GN=ZDHHC5 PE=1 SV=2			100	100	6.64386	#DIV/0!	#DIV/0!
Q15007	Pre-mRNA-splicing regulator WTAP OS=Homo sapiens OX=9606 GN=WTAP PE=1 SV=2			100	100	6.64386	#DIV/0!	#DIV/0!
Q96ST3	Paired amphipathic helix protein Sin3a OS=Homo sapiens OX=9606 GN=SIN3A PE=1 SV=2	100	100	100	100	6.64386	#DIV/0!	#DIV/0!
O00303	Eukaryotic translation initiation factor 3 subunit F OS=Homo sapiens OX=9606 GN=EIF3F PE=1 SV=1			100	100	6.64386	#DIV/0!	#DIV/0!
P14923	Junction plakoglobin OS=Homo sapiens OX=9606 GN=JUP PE=1 SV=3			100	100	6.64386	#DIV/0!	#DIV/0!
P23588	Eukaryotic translation initiation factor 4B OS=Homo sapiens OX=9606 GN=EIF4B PE=1 SV=2		100	100	100	6.64386	#DIV/0!	#DIV/0!
P18077	60S ribosomal protein L35a OS=Homo sapiens OX=9606 GN=RPL35A PE=1 SV=2	100	100		100	6.64386	#DIV/0!	#DIV/0!
P49189-3	Isoform 3 of 4-trimethylaminobutyraldehyde dehydrogenase OS=Homo sapiens OX=9606 GN=ALDH9A1			100	100	6.64386	#DIV/0!	#DIV/0!
Q03252	Lamin-B2 OS=Homo sapiens OX=9606 GN=LMNB2 PE=1 SV=4		100	100	100	6.64386	#DIV/0!	#DIV/0!
Q6IAA8	Ragulator complex protein LAMTOR1 OS=Homo sapiens OX=9606 GN=LAMTOR1 PE=1 SV=2				#DIV/0!	#DIV/0!	#DIV/0!	#DIV/0!
P13995	Bifunctional methylenetetrahydrofolate dehydrogenase/cyclohydrolase, mitochondrial OS=Homo sapiens OX=9606 GN=MTHFD2 PE=1 SV=2	100	100		100	6.64386	#DIV/0!	#DIV/0!
Q99848	Probable rRNA-processing protein EBP2 OS=Homo sapiens OX=9606 GN=EBNA1BP2 PE=1 SV=2	100	100	100	100	6.64386	#DIV/0!	#DIV/0!
O43395	U4/U6 small nuclear ribonucleoprotein Prp3 OS=Homo sapiens OX=9606 GN=PRPF3 PE=1 SV=2			100	100	6.64386	#DIV/0!	#DIV/0!
P38606	V-type proton ATPase catalytic subunit A OS=Homo sapiens OX=9606 GN=ATP6V1A PE=1 SV=2				#DIV/0!	#DIV/0!	#DIV/0!	#DIV/0!
P61981	14-3-3 protein gamma OS=Homo sapiens OX=9606 GN=YWHAG PE=1 SV=2	100		100	100	6.64386	#DIV/0!	#DIV/0!
Q9NPQ8-3	Isoform 3 of Synembryn-A OS=Homo sapiens OX=9606 GN=RIC8A	100			100	6.64386	#DIV/0!	#DIV/0!
O95139	NADH dehydrogenase [ubiquinone] 1 beta subcomplex subunit 6 OS=Homo sapiens OX=9606 GN=NDUFB6 PE=1 SV=3		100		100	6.64386	#DIV/0!	#DIV/0!
P11908-2	Isoform 2 of Ribose-phosphate pyrophosphokinase 2 OS=Homo sapiens OX=9606 GN=PRPS2		100	100	100	6.64386	#DIV/0!	#DIV/0!
Q96ME7	Zinc finger protein 512 OS=Homo sapiens OX=9606 GN=ZNF512 PE=1 SV=2				#DIV/0!	#DIV/0!	#DIV/0!	#DIV/0!
P19623	Spermidine synthase OS=Homo sapiens OX=9606 GN=SRM PE=1 SV=1	100			100	6.64386	#DIV/0!	#DIV/0!
P35250	Replication factor C subunit 2 OS=Homo sapiens OX=9606 GN=RFC2 PE=1 SV=3			100	100	6.64386	#DIV/0!	#DIV/0!
Q9H3N1	Thioredoxin-related transmembrane protein 1 OS=Homo sapiens OX=9606 GN=TMX1 PE=1 SV=1	100	100	100	100	6.64386	#DIV/0!	#DIV/0!
Q02218	2-oxoglutarate dehydrogenase, mitochondrial OS=Homo sapiens OX=9606 GN=OGDH PE=1 SV=3			100	100	6.64386	#DIV/0!	#DIV/0!
P13073	Cytochrome c oxidase subunit 4 isoform 1, mitochondrial OS=Homo sapiens OX=9606 GN=COX4I1 PE=1 SV=1	100	100		100	6.64386	#DIV/0!	#DIV/0!
Q9UKV5	E3 ubiquitin-protein ligase AMFR OS=Homo sapiens OX=9606 GN=AMFR PE=1 SV=2	100			100	6.64386	#DIV/0!	#DIV/0!
Q16643-3	Isoform 3 of Drebrin OS=Homo sapiens OX=9606 GN=DBN1				#DIV/0!	#DIV/0!	#DIV/0!	#DIV/0!
P35527	Keratin, type I cytoskeletal 9 OS=Homo sapiens OX=9606 GN=KRT9 PE=1 SV=3			100	100	6.64386	#DIV/0!	#DIV/0!
Q8NBJ7	Inactive C-alpha-formylglycine-generating enzyme 2 OS=Homo sapiens OX=9606 GN=SUMF2 PE=1 SV=2				#DIV/0!	#DIV/0!	#DIV/0!	#DIV/0!
P30876	DNA-directed RNA polymerase II subunit RPB2 OS=Homo sapiens OX=9606 GN=POLR2B PE=1 SV=1			100	100	6.64386	#DIV/0!	#DIV/0!
O75083	WD repeat-containing protein 1 OS=Homo sapiens OX=9606 GN=WDR1 PE=1 SV=4		100	100	100	6.64386	#DIV/0!	#DIV/0!
Q14152	Eukaryotic translation initiation factor 3 subunit A OS=Homo sapiens OX=9606 GN=EIF3A PE=1 SV=1		100	100	100	6.64386	#DIV/0!	#DIV/0!
Q9UMR2	ATP-dependent RNA helicase DDX19B OS=Homo sapiens OX=9606 GN=DDX19B PE=1 SV=1		100		100	6.64386	#DIV/0!	#DIV/0!
Q9H3K6	BolA-like protein 2 OS=Homo sapiens OX=9606 GN=BOLA2 PE=1 SV=1	100		100	100	6.64386	#DIV/0!	#DIV/0!
P13489	Ribonuclease inhibitor OS=Homo sapiens OX=9606 GN=RNH1 PE=1 SV=2	100		100	100	6.64386	#DIV/0!	#DIV/0!
P50552	Vasodilator-stimulated phosphoprotein OS=Homo sapiens OX=9606 GN=VASP PE=1 SV=3				#DIV/0!	#DIV/0!	#DIV/0!	#DIV/0!
Q6RFH5	WD repeat-containing protein 74 OS=Homo sapiens OX=9606 GN=WDR74 PE=1 SV=1		100	100	100	6.64386	#DIV/0!	#DIV/0!
O00217	NADH dehydrogenase [ubiquinone] iron-sulfur protein 8, mitochondrial OS=Homo sapiens OX=9606 GN=NDUFS8 PE=1 SV=1	100	100		100	6.64386	#DIV/0!	#DIV/0!
P62273	40S ribosomal protein S29 OS=Homo sapiens OX=9606 GN=RPS29 PE=1 SV=2	100	100		100	6.64386	#DIV/0!	#DIV/0!
P0CG12	Decreased expression in renal and prostate cancer protein OS=Homo sapiens OX=9606 GN=DERPC PE=1 SV=1				#DIV/0!	#DIV/0!	#DIV/0!	#DIV/0!
P54578	Ubiquitin carboxyl-terminal hydrolase 14 OS=Homo sapiens OX=9606 GN=USP14 PE=1 SV=3				#DIV/0!	#DIV/0!	#DIV/0!	#DIV/0!
Q9NRR5	Ubiquilin-4 OS=Homo sapiens OX=9606 GN=UBQLN4 PE=1 SV=2	100	100	100	100	6.64386	#DIV/0!	#DIV/0!
P56537	Eukaryotic translation initiation factor 6 OS=Homo sapiens OX=9606 GN=EIF6 PE=1 SV=1	100	100	100	100	6.64386	#DIV/0!	#DIV/0!
P42677	40S ribosomal protein S27 OS=Homo sapiens OX=9606 GN=RPS27 PE=1 SV=3	100	100	100	100	6.64386	#DIV/0!	#DIV/0!
P13746-2	Isoform 2 of HLA class I histocompatibility antigen, A-11 alpha chain OS=Homo sapiens OX=9606 GN=HLA-A		100	100	100	6.64386	#DIV/0!	#DIV/0!
Q15021	Condensin complex subunit 1 OS=Homo sapiens OX=9606 GN=NCAPD2 PE=1 SV=3				#DIV/0!	#DIV/0!	#DIV/0!	#DIV/0!
P35244	Replication protein A 14 kDa subunit OS=Homo sapiens OX=9606 GN=RPA3 PE=1 SV=1		100		100	6.64386	#DIV/0!	#DIV/0!
Q9Y6C9	Mitochondrial carrier homolog 2 OS=Homo sapiens OX=9606 GN=MTCH2 PE=1 SV=1	100		100	100	6.64386	#DIV/0!	#DIV/0!
Q13838-2	Isoform 2 of Spliceosome RNA helicase DDX39B OS=Homo sapiens OX=9606 GN=DDX39B	100	100	100	100	6.64386	#DIV/0!	#DIV/0!
Q96C90	Protein phosphatase 1 regulatory subunit 14B OS=Homo sapiens OX=9606 GN=PPP1R14B PE=1 SV=3	100	100		100	6.64386	#DIV/0!	#DIV/0!
Q6PJT7	Zinc finger CCCH domain-containing protein 14 OS=Homo sapiens OX=9606 GN=ZC3H14 PE=1 SV=1	100			100	6.64386	#DIV/0!	#DIV/0!
Q8IX12	Cell division cycle and apoptosis regulator protein 1 OS=Homo sapiens OX=9606 GN=CCAR1 PE=1 SV=2	100	100	100	100	6.64386	#DIV/0!	#DIV/0!
Q08257	Quinone oxidoreductase OS=Homo sapiens OX=9606 GN=CRYZ PE=1 SV=1				#DIV/0!	#DIV/0!	#DIV/0!	#DIV/0!
P25705	ATP synthase subunit alpha, mitochondrial OS=Homo sapiens OX=9606 GN=ATP5F1A PE=1 SV=1	0.66	1.479	0.701	0.946667	-0.0790716	0.0237312	1.62468
Q7Z7F7-2	Isoform 2 of 39S ribosomal protein L55, mitochondrial OS=Homo sapiens OX=9606 GN=MRPL55			100	100	6.64386	#DIV/0!	#DIV/0!
Q9Y2B0	Protein canopy homolog 2 OS=Homo sapiens OX=9606 GN=CNPY2 PE=1 SV=1	100			100	6.64386	#DIV/0!	#DIV/0!
Q9BRT2	Ubiquinol-cytochrome-c reductase complex assembly factor 2 OS=Homo sapiens OX=9606 GN=UQCC2 PE=1 SV=1	100		100	100	6.64386	#DIV/0!	#DIV/0!
P39656	Dolichyl-diphosphooligosaccharide--protein glycosyltransferase 48 kDa subunit OS=Homo sapiens OX=9606 GN=DDOST PE=1 SV=4	100	100	100	100	6.64386	#DIV/0!	#DIV/0!
Q9NRF9	DNA polymerase epsilon subunit 3 OS=Homo sapiens OX=9606 GN=POLE3 PE=1 SV=1	100	100	100	100	6.64386	#DIV/0!	#DIV/0!
P51991	Heterogeneous nuclear ribonucleoprotein A3 OS=Homo sapiens OX=9606 GN=HNRNPA3 PE=1 SV=2				#DIV/0!	#DIV/0!	#DIV/0!	#DIV/0!
Q9NR33	DNA polymerase epsilon subunit 4 OS=Homo sapiens OX=9606 GN=POLE4 PE=1 SV=2				#DIV/0!	#DIV/0!	#DIV/0!	#DIV/0!
O43768-3	Isoform 3 of Alpha-endosulfine OS=Homo sapiens OX=9606 GN=ENSA	100			100	6.64386	#DIV/0!	#DIV/0!
O75369-8	Isoform 8 of Filamin-B OS=Homo sapiens OX=9606 GN=FLNB	100	100	100	100	6.64386	#DIV/0!	#DIV/0!
O14974	Protein phosphatase 1 regulatory subunit 12A OS=Homo sapiens OX=9606 GN=PPP1R12A PE=1 SV=1		100	100	100	6.64386	#DIV/0!	#DIV/0!
P13861	cAMP-dependent protein kinase type II-alpha regulatory subunit OS=Homo sapiens OX=9606 GN=PRKAR2A PE=1 SV=2		100	100	100	6.64386	#DIV/0!	#DIV/0!
Q9Y266	Nuclear migration protein nudC OS=Homo sapiens OX=9606 GN=NUDC PE=1 SV=1	100	100		100	6.64386	#DIV/0!	#DIV/0!
Q9NZ63	Telomere length and silencing protein 1 homolog OS=Homo sapiens OX=9606 GN=C9orf78 PE=1 SV=1		100	100	100	6.64386	#DIV/0!	#DIV/0!
Q01844-5	Isoform 5 of RNA-binding protein EWS OS=Homo sapiens OX=9606 GN=EWSR1	100	100		100	6.64386	#DIV/0!	#DIV/0!
O00299	Chloride intracellular channel protein 1 OS=Homo sapiens OX=9606 GN=CLIC1 PE=1 SV=4	100		100	100	6.64386	#DIV/0!	#DIV/0!
O75396	Vesicle-trafficking protein SEC22b OS=Homo sapiens OX=9606 GN=SEC22B PE=1 SV=4	100			100	6.64386	#DIV/0!	#DIV/0!
Q5SW79	Centrosomal protein of 170 kDa OS=Homo sapiens OX=9606 GN=CEP170 PE=1 SV=1				#DIV/0!	#DIV/0!	#DIV/0!	#DIV/0!
P07686	Beta-hexosaminidase subunit beta OS=Homo sapiens OX=9606 GN=HEXB PE=1 SV=3		100	100	100	6.64386	#DIV/0!	#DIV/0!
P62266	40S ribosomal protein S23 OS=Homo sapiens OX=9606 GN=RPS23 PE=1 SV=3	100	100	100	100	6.64386	#DIV/0!	#DIV/0!
Q8NBJ5	Procollagen galactosyltransferase 1 OS=Homo sapiens OX=9606 GN=COLGALT1 PE=1 SV=1		100		100	6.64386	#DIV/0!	#DIV/0!
Q5T1J5	Putative coiled-coil-helix-coiled-coil-helix domain-containing protein CHCHD2P9, mitochondrial OS=Homo sapiens OX=9606 GN=CHCHD2P9 PE=5 SV=1				#DIV/0!	#DIV/0!	#DIV/0!	#DIV/0!
P06744-2	Isoform 2 of Glucose-6-phosphate isomerase OS=Homo sapiens OX=9606 GN=GPI		100	100	100	6.64386	#DIV/0!	#DIV/0!
P50402	Emerin OS=Homo sapiens OX=9606 GN=EMD PE=1 SV=1				#DIV/0!	#DIV/0!	#DIV/0!	#DIV/0!
E9PAV3	Nascent polypeptide-associated complex subunit alpha, muscle-specific form OS=Homo sapiens OX=9606 GN=NACA PE=1 SV=1	100		100	100	6.64386	#DIV/0!	#DIV/0!
O00115	Deoxyribonuclease-2-alpha OS=Homo sapiens OX=9606 GN=DNASE2 PE=1 SV=2	100	100		100	6.64386	#DIV/0!	#DIV/0!
P49915	GMP synthase [glutamine-hydrolyzing] OS=Homo sapiens OX=9606 GN=GMPS PE=1 SV=1				#DIV/0!	#DIV/0!	#DIV/0!	#DIV/0!
Q9Y2R4	Probable ATP-dependent RNA helicase DDX52 OS=Homo sapiens OX=9606 GN=DDX52 PE=1 SV=3			100	100	6.64386	#DIV/0!	#DIV/0!
Q96DI7-2	Isoform 2 of U5 small nuclear ribonucleoprotein 40 kDa protein OS=Homo sapiens OX=9606 GN=SNRNP40	100	100	100	100	6.64386	#DIV/0!	#DIV/0!
Q9NY93	Probable ATP-dependent RNA helicase DDX56 OS=Homo sapiens OX=9606 GN=DDX56 PE=1 SV=1	100		100	100	6.64386	#DIV/0!	#DIV/0!
O15213	WD repeat-containing protein 46 OS=Homo sapiens OX=9606 GN=WDR46 PE=1 SV=3			100	100	6.64386	#DIV/0!	#DIV/0!
Q9HB71	Calcyclin-binding protein OS=Homo sapiens OX=9606 GN=CACYBP PE=1 SV=2	100	100	100	100	6.64386	#DIV/0!	#DIV/0!
P27635	60S ribosomal protein L10 OS=Homo sapiens OX=9606 GN=RPL10 PE=1 SV=4	100	100	100	100	6.64386	#DIV/0!	#DIV/0!
Q92620	Pre-mRNA-splicing factor ATP-dependent RNA helicase PRP16 OS=Homo sapiens OX=9606 GN=DHX38 PE=1 SV=2				#DIV/0!	#DIV/0!	#DIV/0!	#DIV/0!
P48047	ATP synthase subunit O, mitochondrial OS=Homo sapiens OX=9606 GN=ATP5PO PE=1 SV=1		1.053		1.053	0.0745054	#DIV/0!	#DIV/0!
P04843	Dolichyl-diphosphooligosaccharide--protein glycosyltransferase subunit 1 OS=Homo sapiens OX=9606 GN=RPN1 PE=1 SV=1		100		100	6.64386	#DIV/0!	#DIV/0!
P63104	14-3-3 protein zeta/delta OS=Homo sapiens OX=9606 GN=YWHAZ PE=1 SV=1		100		100	6.64386	#DIV/0!	#DIV/0!
Q96AE4-2	Isoform 2 of Far upstream element-binding protein 1 OS=Homo sapiens OX=9606 GN=FUBP1	100	100		100	6.64386	#DIV/0!	#DIV/0!
P00390	Glutathione reductase, mitochondrial OS=Homo sapiens OX=9606 GN=GSR PE=1 SV=2	100	100		100	6.64386	#DIV/0!	#DIV/0!
O15212	Prefoldin subunit 6 OS=Homo sapiens OX=9606 GN=PFDN6 PE=1 SV=1	100		100	100	6.64386	#DIV/0!	#DIV/0!
Q14247-2	Isoform 2 of Src substrate cortactin OS=Homo sapiens OX=9606 GN=CTTN	100	100		100	6.64386	#DIV/0!	#DIV/0!
Q9NZB2-6	Isoform F of Constitutive coactivator of PPAR-gamma-like protein 1 OS=Homo sapiens OX=9606 GN=FAM120A		100		100	6.64386	#DIV/0!	#DIV/0!
P62333	26S proteasome regulatory subunit 10B OS=Homo sapiens OX=9606 GN=PSMC6 PE=1 SV=1		100	100	100	6.64386	#DIV/0!	#DIV/0!
O95757	Heat shock 70 kDa protein 4L OS=Homo sapiens OX=9606 GN=HSPA4L PE=1 SV=3	100	100		100	6.64386	#DIV/0!	#DIV/0!
P78330	Phosphoserine phosphatase OS=Homo sapiens OX=9606 GN=PSPH PE=1 SV=2	100	100		100	6.64386	#DIV/0!	#DIV/0!
Q7Z4W1	L-xylulose reductase OS=Homo sapiens OX=9606 GN=DCXR PE=1 SV=2			100	100	6.64386	#DIV/0!	#DIV/0!
Q16204	Coiled-coil domain-containing protein 6 OS=Homo sapiens OX=9606 GN=CCDC6 PE=1 SV=2			100	100	6.64386	#DIV/0!	#DIV/0!
Q99959	Plakophilin-2 OS=Homo sapiens OX=9606 GN=PKP2 PE=1 SV=2		100	100	100	6.64386	#DIV/0!	#DIV/0!
Q92530	Proteasome inhibitor PI31 subunit OS=Homo sapiens OX=9606 GN=PSMF1 PE=1 SV=2	100			100	6.64386	#DIV/0!	#DIV/0!
Q15691	Microtubule-associated protein RP/EB family member 1 OS=Homo sapiens OX=9606 GN=MAPRE1 PE=1 SV=3	100			100	6.64386	#DIV/0!	#DIV/0!
Q01813	ATP-dependent 6-phosphofructokinase, platelet type OS=Homo sapiens OX=9606 GN=PFKP PE=1 SV=2		100	100	100	6.64386	#DIV/0!	#DIV/0!
Q15019-2	Isoform 2 of Septin-2 OS=Homo sapiens OX=9606 GN=SEPT2	100			100	6.64386	#DIV/0!	#DIV/0!
P55081	Microfibrillar-associated protein 1 OS=Homo sapiens OX=9606 GN=MFAP1 PE=1 SV=2			100	100	6.64386	#DIV/0!	#DIV/0!
Q99700	Ataxin-2 OS=Homo sapiens OX=9606 GN=ATXN2 PE=1 SV=2			100	100	6.64386	#DIV/0!	#DIV/0!
P31943	Heterogeneous nuclear ribonucleoprotein H OS=Homo sapiens OX=9606 GN=HNRNPH1 PE=1 SV=4	100			100	6.64386	#DIV/0!	#DIV/0!
P0CG22	Putative dehydrogenase/reductase SDR family member 4-like 1 OS=Homo sapiens OX=9606 GN=DHRS4L1 PE=5 SV=1				#DIV/0!	#DIV/0!	#DIV/0!	#DIV/0!
P28838	Cytosol aminopeptidase OS=Homo sapiens OX=9606 GN=LAP3 PE=1 SV=3			100	100	6.64386	#DIV/0!	#DIV/0!
P46779-3	Isoform 3 of 60S ribosomal protein L28 OS=Homo sapiens OX=9606 GN=RPL28	100	100	100	100	6.64386	#DIV/0!	#DIV/0!
O00151	PDZ and LIM domain protein 1 OS=Homo sapiens OX=9606 GN=PDLIM1 PE=1 SV=4				#DIV/0!	#DIV/0!	#DIV/0!	#DIV/0!
P14927-2	Isoform 2 of Cytochrome b-c1 complex subunit 7 OS=Homo sapiens OX=9606 GN=UQCRB		100		100	6.64386	#DIV/0!	#DIV/0!
Q9Y5V0	Zinc finger protein 706 OS=Homo sapiens OX=9606 GN=ZNF706 PE=1 SV=1	100	100	100	100	6.64386	#DIV/0!	#DIV/0!
P33991	DNA replication licensing factor MCM4 OS=Homo sapiens OX=9606 GN=MCM4 PE=1 SV=5	100	100		100	6.64386	#DIV/0!	#DIV/0!
Q6PIU2-2	Isoform 2 of Neutral cholesterol ester hydrolase 1 OS=Homo sapiens OX=9606 GN=NCEH1	100	100		100	6.64386	#DIV/0!	#DIV/0!
Q9NPA0	ER membrane protein complex subunit 7 OS=Homo sapiens OX=9606 GN=EMC7 PE=1 SV=1	100	100	100	100	6.64386	#DIV/0!	#DIV/0!
Q9Y3F4-2	Isoform 2 of Serine-threonine kinase receptor-associated protein OS=Homo sapiens OX=9606 GN=STRAP		100	100	100	6.64386	#DIV/0!	#DIV/0!
Q5JTH9	RRP12-like protein OS=Homo sapiens OX=9606 GN=RRP12 PE=1 SV=2				#DIV/0!	#DIV/0!	#DIV/0!	#DIV/0!
Q9UMS4	Pre-mRNA-processing factor 19 OS=Homo sapiens OX=9606 GN=PRPF19 PE=1 SV=1				#DIV/0!	#DIV/0!	#DIV/0!	#DIV/0!
O76071	Probable cytosolic iron-sulfur protein assembly protein CIAO1 OS=Homo sapiens OX=9606 GN=CIAO1 PE=1 SV=1	100			100	6.64386	#DIV/0!	#DIV/0!
Q9NVT9	Armadillo repeat-containing protein 1 OS=Homo sapiens OX=9606 GN=ARMC1 PE=1 SV=1				#DIV/0!	#DIV/0!	#DIV/0!	#DIV/0!
P62851	40S ribosomal protein S25 OS=Homo sapiens OX=9606 GN=RPS25 PE=1 SV=1	100		100	100	6.64386	#DIV/0!	#DIV/0!
Q13045	Protein flightless-1 homolog OS=Homo sapiens OX=9606 GN=FLII PE=1 SV=2	100		100	100	6.64386	#DIV/0!	#DIV/0!
Q9Y5J6	Mitochondrial import inner membrane translocase subunit Tim10 B OS=Homo sapiens OX=9606 GN=TIMM10B PE=1 SV=1				#DIV/0!	#DIV/0!	#DIV/0!	#DIV/0!
Q07866-9	Isoform I of Kinesin light chain 1 OS=Homo sapiens OX=9606 GN=KLC1	100		100	100	6.64386	#DIV/0!	#DIV/0!
Q9UIG0	Tyrosine-protein kinase BAZ1B OS=Homo sapiens OX=9606 GN=BAZ1B PE=1 SV=2			100	100	6.64386	#DIV/0!	#DIV/0!
Q6UXN9	WD repeat-containing protein 82 OS=Homo sapiens OX=9606 GN=WDR82 PE=1 SV=1	100	100	100	100	6.64386	#DIV/0!	#DIV/0!
Q6UX06	Olfactomedin-4 OS=Homo sapiens OX=9606 GN=OLFM4 PE=1 SV=1	100			100	6.64386	#DIV/0!	#DIV/0!
P07305	Histone H1.0 OS=Homo sapiens OX=9606 GN=H1F0 PE=1 SV=3	100	100		100	6.64386	#DIV/0!	#DIV/0!
P54886	Delta-1-pyrroline-5-carboxylate synthase OS=Homo sapiens OX=9606 GN=ALDH18A1 PE=1 SV=2	100			100	6.64386	#DIV/0!	#DIV/0!
Q92541	RNA polymerase-associated protein RTF1 homolog OS=Homo sapiens OX=9606 GN=RTF1 PE=1 SV=4			100	100	6.64386	#DIV/0!	#DIV/0!
Q9BY32	Inosine triphosphate pyrophosphatase OS=Homo sapiens OX=9606 GN=ITPA PE=1 SV=2		100	100	100	6.64386	#DIV/0!	#DIV/0!
Q9Y320	Thioredoxin-related transmembrane protein 2 OS=Homo sapiens OX=9606 GN=TMX2 PE=1 SV=1				#DIV/0!	#DIV/0!	#DIV/0!	#DIV/0!
Q29RF7	Sister chromatid cohesion protein PDS5 homolog A OS=Homo sapiens OX=9606 GN=PDS5A PE=1 SV=1		100		100	6.64386	#DIV/0!	#DIV/0!
P29218-3	Isoform 3 of Inositol monophosphatase 1 OS=Homo sapiens OX=9606 GN=IMPA1		100	100	100	6.64386	#DIV/0!	#DIV/0!
P09110	3-ketoacyl-CoA thiolase, peroxisomal OS=Homo sapiens OX=9606 GN=ACAA1 PE=1 SV=2			100	100	6.64386	#DIV/0!	#DIV/0!
P13798	Acylamino-acid-releasing enzyme OS=Homo sapiens OX=9606 GN=APEH PE=1 SV=4	100			100	6.64386	#DIV/0!	#DIV/0!
Q16543	Hsp90 co-chaperone Cdc37 OS=Homo sapiens OX=9606 GN=CDC37 PE=1 SV=1	100		100	100	6.64386	#DIV/0!	#DIV/0!
Q15417	Calponin-3 OS=Homo sapiens OX=9606 GN=CNN3 PE=1 SV=1	100	100	100	100	6.64386	#DIV/0!	#DIV/0!
O60610	Protein diaphanous homolog 1 OS=Homo sapiens OX=9606 GN=DIAPH1 PE=1 SV=2			100	100	6.64386	#DIV/0!	#DIV/0!
O15067	Phosphoribosylformylglycinamidine synthase OS=Homo sapiens OX=9606 GN=PFAS PE=1 SV=4		100		100	6.64386	#DIV/0!	#DIV/0!
P20618	Proteasome subunit beta type-1 OS=Homo sapiens OX=9606 GN=PSMB1 PE=1 SV=2				#DIV/0!	#DIV/0!	#DIV/0!	#DIV/0!
Q13938	Calcyphosin OS=Homo sapiens OX=9606 GN=CAPS PE=1 SV=2	100	100	100	100	6.64386	#DIV/0!	#DIV/0!
Q9Y2Q9	28S ribosomal protein S28, mitochondrial OS=Homo sapiens OX=9606 GN=MRPS28 PE=1 SV=1	100	100		100	6.64386	#DIV/0!	#DIV/0!
P35658-5	Isoform 5 of Nuclear pore complex protein Nup214 OS=Homo sapiens OX=9606 GN=NUP214			100	100	6.64386	#DIV/0!	#DIV/0!
Q15393	Splicing factor 3B subunit 3 OS=Homo sapiens OX=9606 GN=SF3B3 PE=1 SV=4			100	100	6.64386	#DIV/0!	#DIV/0!
P23396-2	Isoform 2 of 40S ribosomal protein S3 OS=Homo sapiens OX=9606 GN=RPS3			100	100	6.64386	#DIV/0!	#DIV/0!
P0DME0	Protein SETSIP OS=Homo sapiens OX=9606 GN=SETSIP PE=1 SV=1	100		100	100	6.64386	#DIV/0!	#DIV/0!
P10606	Cytochrome c oxidase subunit 5B, mitochondrial OS=Homo sapiens OX=9606 GN=COX5B PE=1 SV=2	100	100	100	100	6.64386	#DIV/0!	#DIV/0!
P26038	Moesin OS=Homo sapiens OX=9606 GN=MSN PE=1 SV=3		100	100	100	6.64386	#DIV/0!	#DIV/0!
Q15102	Platelet-activating factor acetylhydrolase IB subunit gamma OS=Homo sapiens OX=9606 GN=PAFAH1B3 PE=1 SV=1	100			100	6.64386	#DIV/0!	#DIV/0!
P49588-2	Isoform 2 of Alanine--tRNA ligase, cytoplasmic OS=Homo sapiens OX=9606 GN=AARS				#DIV/0!	#DIV/0!	#DIV/0!	#DIV/0!
P60981	Destrin OS=Homo sapiens OX=9606 GN=DSTN PE=1 SV=3		100	100	100	6.64386	#DIV/0!	#DIV/0!
P11387	DNA topoisomerase 1 OS=Homo sapiens OX=9606 GN=TOP1 PE=1 SV=2		100		100	6.64386	#DIV/0!	#DIV/0!
Q9H1J1	Regulator of nonsense transcripts 3A OS=Homo sapiens OX=9606 GN=UPF3A PE=1 SV=1				#DIV/0!	#DIV/0!	#DIV/0!	#DIV/0!
Q9Y3B9	RRP15-like protein OS=Homo sapiens OX=9606 GN=RRP15 PE=1 SV=2		100	100	100	6.64386	#DIV/0!	#DIV/0!
Q969G9	Protein naked cuticle homolog 1 OS=Homo sapiens OX=9606 GN=NKD1 PE=1 SV=1				#DIV/0!	#DIV/0!	#DIV/0!	#DIV/0!
Q96DV4	39S ribosomal protein L38, mitochondrial OS=Homo sapiens OX=9606 GN=MRPL38 PE=1 SV=2		100	100	100	6.64386	#DIV/0!	#DIV/0!
Q13247	Serine/arginine-rich splicing factor 6 OS=Homo sapiens OX=9606 GN=SRSF6 PE=1 SV=2	100	100		100	6.64386	#DIV/0!	#DIV/0!
P36957	Dihydrolipoyllysine-residue succinyltransferase component of 2-oxoglutarate dehydrogenase complex, mitochondrial OS=Homo sapiens OX=9606 GN=DLST PE=1 SV=4	100			100	6.64386	#DIV/0!	#DIV/0!
Q9NVU7	Protein SDA1 homolog OS=Homo sapiens OX=9606 GN=SDAD1 PE=1 SV=3	100	100		100	6.64386	#DIV/0!	#DIV/0!
O75494	Serine/arginine-rich splicing factor 10 OS=Homo sapiens OX=9606 GN=SRSF10 PE=1 SV=1				#DIV/0!	#DIV/0!	#DIV/0!	#DIV/0!
P61160-2	Isoform 2 of Actin-related protein 2 OS=Homo sapiens OX=9606 GN=ACTR2			100	100	6.64386	#DIV/0!	#DIV/0!
O14818	Proteasome subunit alpha type-7 OS=Homo sapiens OX=9606 GN=PSMA7 PE=1 SV=1			100	100	6.64386	#DIV/0!	#DIV/0!
Q9Y4P3	Transducin beta-like protein 2 OS=Homo sapiens OX=9606 GN=TBL2 PE=1 SV=1		100		100	6.64386	#DIV/0!	#DIV/0!
Q92896-2	Isoform 2 of Golgi apparatus protein 1 OS=Homo sapiens OX=9606 GN=GLG1		100		100	6.64386	#DIV/0!	#DIV/0!
P12074	Cytochrome c oxidase subunit 6A1, mitochondrial OS=Homo sapiens OX=9606 GN=COX6A1 PE=1 SV=4				#DIV/0!	#DIV/0!	#DIV/0!	#DIV/0!
P49753	Acyl-coenzyme A thioesterase 2, mitochondrial OS=Homo sapiens OX=9606 GN=ACOT2 PE=1 SV=6		100	100	100	6.64386	#DIV/0!	#DIV/0!
O95336	6-phosphogluconolactonase OS=Homo sapiens OX=9606 GN=PGLS PE=1 SV=2				#DIV/0!	#DIV/0!	#DIV/0!	#DIV/0!
Q13423	NAD(P) transhydrogenase, mitochondrial OS=Homo sapiens OX=9606 GN=NNT PE=1 SV=3			100	100	6.64386	#DIV/0!	#DIV/0!
Q9BQ67	Glutamate-rich WD repeat-containing protein 1 OS=Homo sapiens OX=9606 GN=GRWD1 PE=1 SV=1				#DIV/0!	#DIV/0!	#DIV/0!	#DIV/0!
O94760	N(G),N(G)-dimethylarginine dimethylaminohydrolase 1 OS=Homo sapiens OX=9606 GN=DDAH1 PE=1 SV=3	100	100		100	6.64386	#DIV/0!	#DIV/0!
Q9ULW3	Activator of basal transcription 1 OS=Homo sapiens OX=9606 GN=ABT1 PE=1 SV=1		100		100	6.64386	#DIV/0!	#DIV/0!
P62805	Histone H4 OS=Homo sapiens OX=9606 GN=HIST1H4A PE=1 SV=2	1.284	0.914	0.646	0.948	-0.077041	0.0068599	2.16368
P05165	Propionyl-CoA carboxylase alpha chain, mitochondrial OS=Homo sapiens OX=9606 GN=PCCA PE=1 SV=4				#DIV/0!	#DIV/0!	#DIV/0!	#DIV/0!
P52272	Heterogeneous nuclear ribonucleoprotein M OS=Homo sapiens OX=9606 GN=HNRNPM PE=1 SV=3	0.646	1.382	0.969	0.999	-0.00144342	0.0093758	2.02799
Q15843	NEDD8 OS=Homo sapiens OX=9606 GN=NEDD8 PE=1 SV=1		100		100	6.64386	#DIV/0!	#DIV/0!
P49419	Alpha-aminoadipic semialdehyde dehydrogenase OS=Homo sapiens OX=9606 GN=ALDH7A1 PE=1 SV=5	100			100	6.64386	#DIV/0!	#DIV/0!
O75874	Isocitrate dehydrogenase [NADP] cytoplasmic OS=Homo sapiens OX=9606 GN=IDH1 PE=1 SV=2				#DIV/0!	#DIV/0!	#DIV/0!	#DIV/0!
P42765	3-ketoacyl-CoA thiolase, mitochondrial OS=Homo sapiens OX=9606 GN=ACAA2 PE=1 SV=2	100			100	6.64386	#DIV/0!	#DIV/0!
Q96I24	Far upstream element-binding protein 3 OS=Homo sapiens OX=9606 GN=FUBP3 PE=1 SV=2	100			100	6.64386	#DIV/0!	#DIV/0!
P35998	26S proteasome regulatory subunit 7 OS=Homo sapiens OX=9606 GN=PSMC2 PE=1 SV=3			100	100	6.64386	#DIV/0!	#DIV/0!
Q08J23	tRNA (cytosine(34)-C(5))-methyltransferase OS=Homo sapiens OX=9606 GN=NSUN2 PE=1 SV=2	100			100	6.64386	#DIV/0!	#DIV/0!
P56182	Ribosomal RNA processing protein 1 homolog A OS=Homo sapiens OX=9606 GN=RRP1 PE=1 SV=1				#DIV/0!	#DIV/0!	#DIV/0!	#DIV/0!
Q9NZL9	Methionine adenosyltransferase 2 subunit beta OS=Homo sapiens OX=9606 GN=MAT2B PE=1 SV=1	100		100	100	6.64386	#DIV/0!	#DIV/0!
Q9UBP6	tRNA (guanine-N(7)-)-methyltransferase OS=Homo sapiens OX=9606 GN=METTL1 PE=1 SV=1		100		100	6.64386	#DIV/0!	#DIV/0!
Q8N1F7	Nuclear pore complex protein Nup93 OS=Homo sapiens OX=9606 GN=NUP93 PE=1 SV=2		100		100	6.64386	#DIV/0!	#DIV/0!
P55884-2	Isoform 2 of Eukaryotic translation initiation factor 3 subunit B OS=Homo sapiens OX=9606 GN=EIF3B	100			100	6.64386	#DIV/0!	#DIV/0!
Q15773	Myeloid leukemia factor 2 OS=Homo sapiens OX=9606 GN=MLF2 PE=1 SV=1				#DIV/0!	#DIV/0!	#DIV/0!	#DIV/0!
Q16658	Fascin OS=Homo sapiens OX=9606 GN=FSCN1 PE=1 SV=3				#DIV/0!	#DIV/0!	#DIV/0!	#DIV/0!
Q9BSJ6	Protein PIMREG OS=Homo sapiens OX=9606 GN=PIMREG PE=1 SV=1				#DIV/0!	#DIV/0!	#DIV/0!	#DIV/0!
Q8TDP1	Ribonuclease H2 subunit C OS=Homo sapiens OX=9606 GN=RNASEH2C PE=1 SV=1				#DIV/0!	#DIV/0!	#DIV/0!	#DIV/0!
Q8TEM1	Nuclear pore membrane glycoprotein 210 OS=Homo sapiens OX=9606 GN=NUP210 PE=1 SV=3		100	100	100	6.64386	#DIV/0!	#DIV/0!
Q9NSE4	Isoleucine--tRNA ligase, mitochondrial OS=Homo sapiens OX=9606 GN=IARS2 PE=1 SV=2			100	100	6.64386	#DIV/0!	#DIV/0!
Q15649	Zinc finger HIT domain-containing protein 3 OS=Homo sapiens OX=9606 GN=ZNHIT3 PE=1 SV=2	100	100	100	100	6.64386	#DIV/0!	#DIV/0!
Q8WUW1-2	Isoform 2 of Protein BRICK1 OS=Homo sapiens OX=9606 GN=BRK1	100			100	6.64386	#DIV/0!	#DIV/0!
Q9C0D4	Zinc finger protein 518B OS=Homo sapiens OX=9606 GN=ZNF518B PE=1 SV=2				#DIV/0!	#DIV/0!	#DIV/0!	#DIV/0!
Q9BZZ5-2	Isoform 2 of Apoptosis inhibitor 5 OS=Homo sapiens OX=9606 GN=API5	100			100	6.64386	#DIV/0!	#DIV/0!
O75394	39S ribosomal protein L33, mitochondrial OS=Homo sapiens OX=9606 GN=MRPL33 PE=1 SV=1				#DIV/0!	#DIV/0!	#DIV/0!	#DIV/0!
P61457	Pterin-4-alpha-carbinolamine dehydratase OS=Homo sapiens OX=9606 GN=PCBD1 PE=1 SV=2		100	100	100	6.64386	#DIV/0!	#DIV/0!
Q2NL82	Pre-rRNA-processing protein TSR1 homolog OS=Homo sapiens OX=9606 GN=TSR1 PE=1 SV=1		100		100	6.64386	#DIV/0!	#DIV/0!
Q9BPW8	Protein NipSnap homolog 1 OS=Homo sapiens OX=9606 GN=NIPSNAP1 PE=1 SV=1		100	100	100	6.64386	#DIV/0!	#DIV/0!
P14678-3	Isoform SM-B1 of Small nuclear ribonucleoprotein-associated proteins B and B' OS=Homo sapiens OX=9606 GN=SNRPB	100	100	100	100	6.64386	#DIV/0!	#DIV/0!
Q13363	C-terminal-binding protein 1 OS=Homo sapiens OX=9606 GN=CTBP1 PE=1 SV=2			100	100	6.64386	#DIV/0!	#DIV/0!
Q14126	Desmoglein-2 OS=Homo sapiens OX=9606 GN=DSG2 PE=1 SV=2				#DIV/0!	#DIV/0!	#DIV/0!	#DIV/0!
Q8N983-4	Isoform 4 of 39S ribosomal protein L43, mitochondrial OS=Homo sapiens OX=9606 GN=MRPL43	100	100	100	100	6.64386	#DIV/0!	#DIV/0!
Q9HC35	Echinoderm microtubule-associated protein-like 4 OS=Homo sapiens OX=9606 GN=EML4 PE=1 SV=3			100	100	6.64386	#DIV/0!	#DIV/0!
P51610-4	Isoform 4 of Host cell factor 1 OS=Homo sapiens OX=9606 GN=HCFC1				#DIV/0!	#DIV/0!	#DIV/0!	#DIV/0!
P27824-2	Isoform 2 of Calnexin OS=Homo sapiens OX=9606 GN=CANX			100	100	6.64386	#DIV/0!	#DIV/0!
Q15435	Protein phosphatase 1 regulatory subunit 7 OS=Homo sapiens OX=9606 GN=PPP1R7 PE=1 SV=1	100	100	100	100	6.64386	#DIV/0!	#DIV/0!
Q99436	Proteasome subunit beta type-7 OS=Homo sapiens OX=9606 GN=PSMB7 PE=1 SV=1	100		100	100	6.64386	#DIV/0!	#DIV/0!
Q8N5S9-2	Isoform 2 of Calcium/calmodulin-dependent protein kinase kinase 1 OS=Homo sapiens OX=9606 GN=CAMKK1				#DIV/0!	#DIV/0!	#DIV/0!	#DIV/0!
P10768	S-formylglutathione hydrolase OS=Homo sapiens OX=9606 GN=ESD PE=1 SV=2				#DIV/0!	#DIV/0!	#DIV/0!	#DIV/0!
O60664	Perilipin-3 OS=Homo sapiens OX=9606 GN=PLIN3 PE=1 SV=3				#DIV/0!	#DIV/0!	#DIV/0!	#DIV/0!
P27348	14-3-3 protein theta OS=Homo sapiens OX=9606 GN=YWHAQ PE=1 SV=1	100		100	100	6.64386	#DIV/0!	#DIV/0!
O75436	Vacuolar protein sorting-associated protein 26A OS=Homo sapiens OX=9606 GN=VPS26A PE=1 SV=2			100	100	6.64386	#DIV/0!	#DIV/0!
P10644	cAMP-dependent protein kinase type I-alpha regulatory subunit OS=Homo sapiens OX=9606 GN=PRKAR1A PE=1 SV=1	100		100	100	6.64386	#DIV/0!	#DIV/0!
Q92665	28S ribosomal protein S31, mitochondrial OS=Homo sapiens OX=9606 GN=MRPS31 PE=1 SV=3			100	100	6.64386	#DIV/0!	#DIV/0!
Q9NR12	PDZ and LIM domain protein 7 OS=Homo sapiens OX=9606 GN=PDLIM7 PE=1 SV=1		100		100	6.64386	#DIV/0!	#DIV/0!
Q8WYP5-2	Isoform 2 of Protein ELYS OS=Homo sapiens OX=9606 GN=AHCTF1			100	100	6.64386	#DIV/0!	#DIV/0!
Q15942	Zyxin OS=Homo sapiens OX=9606 GN=ZYX PE=1 SV=1	100			100	6.64386	#DIV/0!	#DIV/0!
Q8WUD4	Coiled-coil domain-containing protein 12 OS=Homo sapiens OX=9606 GN=CCDC12 PE=1 SV=1		100	100	100	6.64386	#DIV/0!	#DIV/0!
Q9BV40	Vesicle-associated membrane protein 8 OS=Homo sapiens OX=9606 GN=VAMP8 PE=1 SV=1				#DIV/0!	#DIV/0!	#DIV/0!	#DIV/0!
P18887	DNA repair protein XRCC1 OS=Homo sapiens OX=9606 GN=XRCC1 PE=1 SV=2	100	100		100	6.64386	#DIV/0!	#DIV/0!
O14979	Heterogeneous nuclear ribonucleoprotein D-like OS=Homo sapiens OX=9606 GN=HNRNPDL PE=1 SV=3				#DIV/0!	#DIV/0!	#DIV/0!	#DIV/0!
Q13242	Serine/arginine-rich splicing factor 9 OS=Homo sapiens OX=9606 GN=SRSF9 PE=1 SV=1	100			100	6.64386	#DIV/0!	#DIV/0!
P05388	60S acidic ribosomal protein P0 OS=Homo sapiens OX=9606 GN=RPLP0 PE=1 SV=1		100		100	6.64386	#DIV/0!	#DIV/0!
Q99615	DnaJ homolog subfamily C member 7 OS=Homo sapiens OX=9606 GN=DNAJC7 PE=1 SV=2				#DIV/0!	#DIV/0!	#DIV/0!	#DIV/0!
Q92901	60S ribosomal protein L3-like OS=Homo sapiens OX=9606 GN=RPL3L PE=2 SV=3		100		100	6.64386	#DIV/0!	#DIV/0!
Q9Y4Z0	U6 snRNA-associated Sm-like protein LSm4 OS=Homo sapiens OX=9606 GN=LSM4 PE=1 SV=1	100		100	100	6.64386	#DIV/0!	#DIV/0!
Q99733-2	Isoform 2 of Nucleosome assembly protein 1-like 4 OS=Homo sapiens OX=9606 GN=NAP1L4				#DIV/0!	#DIV/0!	#DIV/0!	#DIV/0!
O43719	HIV Tat-specific factor 1 OS=Homo sapiens OX=9606 GN=HTATSF1 PE=1 SV=1			100	100	6.64386	#DIV/0!	#DIV/0!
P23258	Tubulin gamma-1 chain OS=Homo sapiens OX=9606 GN=TUBG1 PE=1 SV=2	100	100		100	6.64386	#DIV/0!	#DIV/0!
O43488	Aflatoxin B1 aldehyde reductase member 2 OS=Homo sapiens OX=9606 GN=AKR7A2 PE=1 SV=3				#DIV/0!	#DIV/0!	#DIV/0!	#DIV/0!
Q7L4I2	Arginine/serine-rich coiled-coil protein 2 OS=Homo sapiens OX=9606 GN=RSRC2 PE=1 SV=1	100			100	6.64386	#DIV/0!	#DIV/0!
P10515	Dihydrolipoyllysine-residue acetyltransferase component of pyruvate dehydrogenase complex, mitochondrial OS=Homo sapiens OX=9606 GN=DLAT PE=1 SV=3	100	100		100	6.64386	#DIV/0!	#DIV/0!
Q8TE58	A disintegrin and metalloproteinase with thrombospondin motifs 15 OS=Homo sapiens OX=9606 GN=ADAMTS15 PE=2 SV=1				#DIV/0!	#DIV/0!	#DIV/0!	#DIV/0!
P15311	Ezrin OS=Homo sapiens OX=9606 GN=EZR PE=1 SV=4	100		100	100	6.64386	#DIV/0!	#DIV/0!
Q9H299	SH3 domain-binding glutamic acid-rich-like protein 3 OS=Homo sapiens OX=9606 GN=SH3BGRL3 PE=1 SV=1			100	100	6.64386	#DIV/0!	#DIV/0!
P25398	40S ribosomal protein S12 OS=Homo sapiens OX=9606 GN=RPS12 PE=1 SV=3				#DIV/0!	#DIV/0!	#DIV/0!	#DIV/0!
P40925-3	Isoform 3 of Malate dehydrogenase, cytoplasmic OS=Homo sapiens OX=9606 GN=MDH1				#DIV/0!	#DIV/0!	#DIV/0!	#DIV/0!
O14497	AT-rich interactive domain-containing protein 1A OS=Homo sapiens OX=9606 GN=ARID1A PE=1 SV=3	100			100	6.64386	#DIV/0!	#DIV/0!
Q9HCC0	Methylcrotonoyl-CoA carboxylase beta chain, mitochondrial OS=Homo sapiens OX=9606 GN=MCCC2 PE=1 SV=1				#DIV/0!	#DIV/0!	#DIV/0!	#DIV/0!
P00505	Aspartate aminotransferase, mitochondrial OS=Homo sapiens OX=9606 GN=GOT2 PE=1 SV=3				#DIV/0!	#DIV/0!	#DIV/0!	#DIV/0!
Q13123	Protein Red OS=Homo sapiens OX=9606 GN=IK PE=1 SV=3			100	100	6.64386	#DIV/0!	#DIV/0!
O00571	ATP-dependent RNA helicase DDX3X OS=Homo sapiens OX=9606 GN=DDX3X PE=1 SV=3	100	100		100	6.64386	#DIV/0!	#DIV/0!
Q53GS9	U4/U6.U5 tri-snRNP-associated protein 2 OS=Homo sapiens OX=9606 GN=USP39 PE=1 SV=2	100	100		100	6.64386	#DIV/0!	#DIV/0!
P62277	40S ribosomal protein S13 OS=Homo sapiens OX=9606 GN=RPS13 PE=1 SV=2	100			100	6.64386	#DIV/0!	#DIV/0!
Q7Z434	Mitochondrial antiviral-signaling protein OS=Homo sapiens OX=9606 GN=MAVS PE=1 SV=2				#DIV/0!	#DIV/0!	#DIV/0!	#DIV/0!
O43852-3	Isoform 3 of Calumenin OS=Homo sapiens OX=9606 GN=CALU	100			100	6.64386	#DIV/0!	#DIV/0!
Q14331	Protein FRG1 OS=Homo sapiens OX=9606 GN=FRG1 PE=1 SV=1	100			100	6.64386	#DIV/0!	#DIV/0!
Q96HS1	Serine/threonine-protein phosphatase PGAM5, mitochondrial OS=Homo sapiens OX=9606 GN=PGAM5 PE=1 SV=2	100		100	100	6.64386	#DIV/0!	#DIV/0!
Q9BWE0-4	Isoform 2 of Replication initiator 1 OS=Homo sapiens OX=9606 GN=REPIN1		100	100	100	6.64386	#DIV/0!	#DIV/0!
Q8NBS9	Thioredoxin domain-containing protein 5 OS=Homo sapiens OX=9606 GN=TXNDC5 PE=1 SV=2			100	100	6.64386	#DIV/0!	#DIV/0!
P09327	Villin-1 OS=Homo sapiens OX=9606 GN=VIL1 PE=1 SV=4				#DIV/0!	#DIV/0!	#DIV/0!	#DIV/0!
P49790-3	Isoform 3 of Nuclear pore complex protein Nup153 OS=Homo sapiens OX=9606 GN=NUP153		100		100	6.64386	#DIV/0!	#DIV/0!
Q99729	Heterogeneous nuclear ribonucleoprotein A/B OS=Homo sapiens OX=9606 GN=HNRNPAB PE=1 SV=2		100		100	6.64386	#DIV/0!	#DIV/0!
Q9UHR4	Brain-specific angiogenesis inhibitor 1-associated protein 2-like protein 1 OS=Homo sapiens OX=9606 GN=BAIAP2L1 PE=1 SV=2				#DIV/0!	#DIV/0!	#DIV/0!	#DIV/0!
Q9UHB6-4	Isoform 4 of LIM domain and actin-binding protein 1 OS=Homo sapiens OX=9606 GN=LIMA1	100			100	6.64386	#DIV/0!	#DIV/0!
Q9P2N5	RNA-binding protein 27 OS=Homo sapiens OX=9606 GN=RBM27 PE=1 SV=2		100		100	6.64386	#DIV/0!	#DIV/0!
Q9NY33	Dipeptidyl peptidase 3 OS=Homo sapiens OX=9606 GN=DPP3 PE=1 SV=2	100			100	6.64386	#DIV/0!	#DIV/0!
P42766	60S ribosomal protein L35 OS=Homo sapiens OX=9606 GN=RPL35 PE=1 SV=2				#DIV/0!	#DIV/0!	#DIV/0!	#DIV/0!
P49406	39S ribosomal protein L19, mitochondrial OS=Homo sapiens OX=9606 GN=MRPL19 PE=1 SV=2		100		100	6.64386	#DIV/0!	#DIV/0!
P13667	Protein disulfide-isomerase A4 OS=Homo sapiens OX=9606 GN=PDIA4 PE=1 SV=2	100			100	6.64386	#DIV/0!	#DIV/0!
O60832	H/ACA ribonucleoprotein complex subunit DKC1 OS=Homo sapiens OX=9606 GN=DKC1 PE=1 SV=3		100		100	6.64386	#DIV/0!	#DIV/0!
Q9Y5Y0	Feline leukemia virus subgroup C receptor-related protein 1 OS=Homo sapiens OX=9606 GN=FLVCR1 PE=1 SV=1				#DIV/0!	#DIV/0!	#DIV/0!	#DIV/0!
Q9H2P0	Activity-dependent neuroprotector homeobox protein OS=Homo sapiens OX=9606 GN=ADNP PE=1 SV=1				#DIV/0!	#DIV/0!	#DIV/0!	#DIV/0!
P07237	Protein disulfide-isomerase OS=Homo sapiens OX=9606 GN=P4HB PE=1 SV=3		100		100	6.64386	#DIV/0!	#DIV/0!
Q15758	Neutral amino acid transporter B(0) OS=Homo sapiens OX=9606 GN=SLC1A5 PE=1 SV=2			100	100	6.64386	#DIV/0!	#DIV/0!
P29350-4	Isoform 4 of Tyrosine-protein phosphatase non-receptor type 6 OS=Homo sapiens OX=9606 GN=PTPN6				#DIV/0!	#DIV/0!	#DIV/0!	#DIV/0!
O75629	Protein CREG1 OS=Homo sapiens OX=9606 GN=CREG1 PE=1 SV=1				#DIV/0!	#DIV/0!	#DIV/0!	#DIV/0!
Q71RC2-4	Isoform 4 of La-related protein 4 OS=Homo sapiens OX=9606 GN=LARP4			100	100	6.64386	#DIV/0!	#DIV/0!
Q15388	Mitochondrial import receptor subunit TOM20 homolog OS=Homo sapiens OX=9606 GN=TOMM20 PE=1 SV=1	100	100	100	100	6.64386	#DIV/0!	#DIV/0!
Q9BRJ2	39S ribosomal protein L45, mitochondrial OS=Homo sapiens OX=9606 GN=MRPL45 PE=1 SV=2	100			100	6.64386	#DIV/0!	#DIV/0!
Q7Z417	Nuclear fragile X mental retardation-interacting protein 2 OS=Homo sapiens OX=9606 GN=NUFIP2 PE=1 SV=1	100			100	6.64386	#DIV/0!	#DIV/0!
O94906	Pre-mRNA-processing factor 6 OS=Homo sapiens OX=9606 GN=PRPF6 PE=1 SV=1	100	100	100	100	6.64386	#DIV/0!	#DIV/0!
Q9NYK5-2	Isoform 2 of 39S ribosomal protein L39, mitochondrial OS=Homo sapiens OX=9606 GN=MRPL39			100	100	6.64386	#DIV/0!	#DIV/0!
P42126	Enoyl-CoA delta isomerase 1, mitochondrial OS=Homo sapiens OX=9606 GN=ECI1 PE=1 SV=1			100	100	6.64386	#DIV/0!	#DIV/0!
P43246	DNA mismatch repair protein Msh2 OS=Homo sapiens OX=9606 GN=MSH2 PE=1 SV=1	100			100	6.64386	#DIV/0!	#DIV/0!
P08559-4	Isoform 4 of Pyruvate dehydrogenase E1 component subunit alpha, somatic form, mitochondrial OS=Homo sapiens OX=9606 GN=PDHA1	100		100	100	6.64386	#DIV/0!	#DIV/0!
Q9BQA1	Methylosome protein 50 OS=Homo sapiens OX=9606 GN=WDR77 PE=1 SV=1		100		100	6.64386	#DIV/0!	#DIV/0!
P78406	mRNA export factor OS=Homo sapiens OX=9606 GN=RAE1 PE=1 SV=1	100	100		100	6.64386	#DIV/0!	#DIV/0!
P49748-3	Isoform 3 of Very long-chain specific acyl-CoA dehydrogenase, mitochondrial OS=Homo sapiens OX=9606 GN=ACADVL		100		100	6.64386	#DIV/0!	#DIV/0!
P61081	NEDD8-conjugating enzyme Ubc12 OS=Homo sapiens OX=9606 GN=UBE2M PE=1 SV=1	100		100	100	6.64386	#DIV/0!	#DIV/0!
P50213	Isocitrate dehydrogenase [NAD] subunit alpha, mitochondrial OS=Homo sapiens OX=9606 GN=IDH3A PE=1 SV=1		100	100	100	6.64386	#DIV/0!	#DIV/0!
Q96AX9-14	Isoform 14 of E3 ubiquitin-protein ligase MIB2 OS=Homo sapiens OX=9606 GN=MIB2	100	100	100	100	6.64386	#DIV/0!	#DIV/0!
O95178	NADH dehydrogenase [ubiquinone] 1 beta subcomplex subunit 2, mitochondrial OS=Homo sapiens OX=9606 GN=NDUFB2 PE=1 SV=1			100	100	6.64386	#DIV/0!	#DIV/0!
P30837	Aldehyde dehydrogenase X, mitochondrial OS=Homo sapiens OX=9606 GN=ALDH1B1 PE=1 SV=3				#DIV/0!	#DIV/0!	#DIV/0!	#DIV/0!
P11940	Polyadenylate-binding protein 1 OS=Homo sapiens OX=9606 GN=PABPC1 PE=1 SV=2	100			100	6.64386	#DIV/0!	#DIV/0!
O00330	Pyruvate dehydrogenase protein X component, mitochondrial OS=Homo sapiens OX=9606 GN=PDHX PE=1 SV=3			100	100	6.64386	#DIV/0!	#DIV/0!
Q15029	116 kDa U5 small nuclear ribonucleoprotein component OS=Homo sapiens OX=9606 GN=EFTUD2 PE=1 SV=1	100			100	6.64386	#DIV/0!	#DIV/0!
Q9H4I3	TraB domain-containing protein OS=Homo sapiens OX=9606 GN=TRABD PE=1 SV=1				#DIV/0!	#DIV/0!	#DIV/0!	#DIV/0!
Q13200	26S proteasome non-ATPase regulatory subunit 2 OS=Homo sapiens OX=9606 GN=PSMD2 PE=1 SV=3			100	100	6.64386	#DIV/0!	#DIV/0!
Q14155-5	Isoform 5 of Rho guanine nucleotide exchange factor 7 OS=Homo sapiens OX=9606 GN=ARHGEF7				#DIV/0!	#DIV/0!	#DIV/0!	#DIV/0!
O60701	UDP-glucose 6-dehydrogenase OS=Homo sapiens OX=9606 GN=UGDH PE=1 SV=1	100		100	100	6.64386	#DIV/0!	#DIV/0!
Q15907	Ras-related protein Rab-11B OS=Homo sapiens OX=9606 GN=RAB11B PE=1 SV=4				#DIV/0!	#DIV/0!	#DIV/0!	#DIV/0!
P62993	Growth factor receptor-bound protein 2 OS=Homo sapiens OX=9606 GN=GRB2 PE=1 SV=1			100	100	6.64386	#DIV/0!	#DIV/0!
O95433	Activator of 90 kDa heat shock protein ATPase homolog 1 OS=Homo sapiens OX=9606 GN=AHSA1 PE=1 SV=1			100	100	6.64386	#DIV/0!	#DIV/0!
P11171	Protein 4.1 OS=Homo sapiens OX=9606 GN=EPB41 PE=1 SV=4			100	100	6.64386	#DIV/0!	#DIV/0!
Q9NNW7	Thioredoxin reductase 2, mitochondrial OS=Homo sapiens OX=9606 GN=TXNRD2 PE=1 SV=3	100			100	6.64386	#DIV/0!	#DIV/0!
P23921	Ribonucleoside-diphosphate reductase large subunit OS=Homo sapiens OX=9606 GN=RRM1 PE=1 SV=1		100	100	100	6.64386	#DIV/0!	#DIV/0!
P09669	Cytochrome c oxidase subunit 6C OS=Homo sapiens OX=9606 GN=COX6C PE=1 SV=2		100		100	6.64386	#DIV/0!	#DIV/0!
Q9NW82	WD repeat-containing protein 70 OS=Homo sapiens OX=9606 GN=WDR70 PE=1 SV=1				#DIV/0!	#DIV/0!	#DIV/0!	#DIV/0!
O60678	Protein arginine N-methyltransferase 3 OS=Homo sapiens OX=9606 GN=PRMT3 PE=1 SV=4			100	100	6.64386	#DIV/0!	#DIV/0!
Q86VP6	Cullin-associated NEDD8-dissociated protein 1 OS=Homo sapiens OX=9606 GN=CAND1 PE=1 SV=2	100			100	6.64386	#DIV/0!	#DIV/0!
Q15020	Squamous cell carcinoma antigen recognized by T-cells 3 OS=Homo sapiens OX=9606 GN=SART3 PE=1 SV=1				#DIV/0!	#DIV/0!	#DIV/0!	#DIV/0!
Q9Y617	Phosphoserine aminotransferase OS=Homo sapiens OX=9606 GN=PSAT1 PE=1 SV=2				#DIV/0!	#DIV/0!	#DIV/0!	#DIV/0!
O75347-2	Isoform 2 of Tubulin-specific chaperone A OS=Homo sapiens OX=9606 GN=TBCA				#DIV/0!	#DIV/0!	#DIV/0!	#DIV/0!
O95263	High affinity cAMP-specific and IBMX-insensitive 3',5'-cyclic phosphodiesterase 8B OS=Homo sapiens OX=9606 GN=PDE8B PE=1 SV=2				#DIV/0!	#DIV/0!	#DIV/0!	#DIV/0!
Q8IZP0	Abl interactor 1 OS=Homo sapiens OX=9606 GN=ABI1 PE=1 SV=4				#DIV/0!	#DIV/0!	#DIV/0!	#DIV/0!
Q9BUH6	Protein PAXX OS=Homo sapiens OX=9606 GN=PAXX PE=1 SV=2			100	100	6.64386	#DIV/0!	#DIV/0!
P61758	Prefoldin subunit 3 OS=Homo sapiens OX=9606 GN=VBP1 PE=1 SV=4	100			100	6.64386	#DIV/0!	#DIV/0!
Q5U5X0	Complex III assembly factor LYRM7 OS=Homo sapiens OX=9606 GN=LYRM7 PE=1 SV=1				#DIV/0!	#DIV/0!	#DIV/0!	#DIV/0!
Q5T9A4	ATPase family AAA domain-containing protein 3B OS=Homo sapiens OX=9606 GN=ATAD3B PE=1 SV=1				#DIV/0!	#DIV/0!	#DIV/0!	#DIV/0!
P16615	Sarcoplasmic/endoplasmic reticulum calcium ATPase 2 OS=Homo sapiens OX=9606 GN=ATP2A2 PE=1 SV=1				#DIV/0!	#DIV/0!	#DIV/0!	#DIV/0!
Q9Y2R9	28S ribosomal protein S7, mitochondrial OS=Homo sapiens OX=9606 GN=MRPS7 PE=1 SV=2			100	100	6.64386	#DIV/0!	#DIV/0!
Q13015	Protein AF1q OS=Homo sapiens OX=9606 GN=MLLT11 PE=1 SV=1	100			100	6.64386	#DIV/0!	#DIV/0!
P51532	Transcription activator BRG1 OS=Homo sapiens OX=9606 GN=SMARCA4 PE=1 SV=2				#DIV/0!	#DIV/0!	#DIV/0!	#DIV/0!
Q02880	DNA topoisomerase 2-beta OS=Homo sapiens OX=9606 GN=TOP2B PE=1 SV=3	100			100	6.64386	#DIV/0!	#DIV/0!
Q7Z3K3	Pogo transposable element with ZNF domain OS=Homo sapiens OX=9606 GN=POGZ PE=1 SV=2			100	100	6.64386	#DIV/0!	#DIV/0!
O75152	Zinc finger CCCH domain-containing protein 11A OS=Homo sapiens OX=9606 GN=ZC3H11A PE=1 SV=3	100			100	6.64386	#DIV/0!	#DIV/0!
Q8NE71	ATP-binding cassette sub-family F member 1 OS=Homo sapiens OX=9606 GN=ABCF1 PE=1 SV=2		100		100	6.64386	#DIV/0!	#DIV/0!
Q96S55	ATPase WRNIP1 OS=Homo sapiens OX=9606 GN=WRNIP1 PE=1 SV=2	100		100	100	6.64386	#DIV/0!	#DIV/0!
Q96HA1	Nuclear envelope pore membrane protein POM 121 OS=Homo sapiens OX=9606 GN=POM121 PE=1 SV=2				#DIV/0!	#DIV/0!	#DIV/0!	#DIV/0!
Q9H4G0	Band 4.1-like protein 1 OS=Homo sapiens OX=9606 GN=EPB41L1 PE=1 SV=2	100			100	6.64386	#DIV/0!	#DIV/0!
Q16698	2,4-dienoyl-CoA reductase, mitochondrial OS=Homo sapiens OX=9606 GN=DECR1 PE=1 SV=1			100	100	6.64386	#DIV/0!	#DIV/0!
Q8WXI9	Transcriptional repressor p66-beta OS=Homo sapiens OX=9606 GN=GATAD2B PE=1 SV=1	100			100	6.64386	#DIV/0!	#DIV/0!
Q15046-2	Isoform Mitochondrial of Lysine--tRNA ligase OS=Homo sapiens OX=9606 GN=KARS		100		100	6.64386	#DIV/0!	#DIV/0!
Q01780	Exosome component 10 OS=Homo sapiens OX=9606 GN=EXOSC10 PE=1 SV=2			100	100	6.64386	#DIV/0!	#DIV/0!
O96000	NADH dehydrogenase [ubiquinone] 1 beta subcomplex subunit 10 OS=Homo sapiens OX=9606 GN=NDUFB10 PE=1 SV=3			100	100	6.64386	#DIV/0!	#DIV/0!
P48507	Glutamate--cysteine ligase regulatory subunit OS=Homo sapiens OX=9606 GN=GCLM PE=1 SV=1				#DIV/0!	#DIV/0!	#DIV/0!	#DIV/0!
P31939	Bifunctional purine biosynthesis protein PURH OS=Homo sapiens OX=9606 GN=ATIC PE=1 SV=3			100	100	6.64386	#DIV/0!	#DIV/0!
Q9UN37	Vacuolar protein sorting-associated protein 4A OS=Homo sapiens OX=9606 GN=VPS4A PE=1 SV=1	100			100	6.64386	#DIV/0!	#DIV/0!
Q5UIP0	Telomere-associated protein RIF1 OS=Homo sapiens OX=9606 GN=RIF1 PE=1 SV=2			100	100	6.64386	#DIV/0!	#DIV/0!
Q16762	Thiosulfate sulfurtransferase OS=Homo sapiens OX=9606 GN=TST PE=1 SV=4				#DIV/0!	#DIV/0!	#DIV/0!	#DIV/0!
Q96C36	Pyrroline-5-carboxylate reductase 2 OS=Homo sapiens OX=9606 GN=PYCR2 PE=1 SV=1				#DIV/0!	#DIV/0!	#DIV/0!	#DIV/0!
O00170	AH receptor-interacting protein OS=Homo sapiens OX=9606 GN=AIP PE=1 SV=2	100			100	6.64386	#DIV/0!	#DIV/0!
P05556-3	Isoform 3 of Integrin beta-1 OS=Homo sapiens OX=9606 GN=ITGB1		100		100	6.64386	#DIV/0!	#DIV/0!
P56381	ATP synthase subunit epsilon, mitochondrial OS=Homo sapiens OX=9606 GN=ATP5F1E PE=1 SV=2	100			100	6.64386	#DIV/0!	#DIV/0!
Q12824	SWI/SNF-related matrix-associated actin-dependent regulator of chromatin subfamily B member 1 OS=Homo sapiens OX=9606 GN=SMARCB1 PE=1 SV=2	100			100	6.64386	#DIV/0!	#DIV/0!
P84103	Serine/arginine-rich splicing factor 3 OS=Homo sapiens OX=9606 GN=SRSF3 PE=1 SV=1	100			100	6.64386	#DIV/0!	#DIV/0!
P50995	Annexin A11 OS=Homo sapiens OX=9606 GN=ANXA11 PE=1 SV=1		100		100	6.64386	#DIV/0!	#DIV/0!
Q9Y2J2	Band 4.1-like protein 3 OS=Homo sapiens OX=9606 GN=EPB41L3 PE=1 SV=2	100			100	6.64386	#DIV/0!	#DIV/0!
Q96JM3	Chromosome alignment-maintaining phosphoprotein 1 OS=Homo sapiens OX=9606 GN=CHAMP1 PE=1 SV=2			100	100	6.64386	#DIV/0!	#DIV/0!
Q96EI5-2	Isoform 2 of Transcription elongation factor A protein-like 4 OS=Homo sapiens OX=9606 GN=TCEAL4				#DIV/0!	#DIV/0!	#DIV/0!	#DIV/0!
Q96EV2	RNA-binding protein 33 OS=Homo sapiens OX=9606 GN=RBM33 PE=1 SV=3				#DIV/0!	#DIV/0!	#DIV/0!	#DIV/0!
P49257	Protein ERGIC-53 OS=Homo sapiens OX=9606 GN=LMAN1 PE=1 SV=2	100			100	6.64386	#DIV/0!	#DIV/0!
P61769	Beta-2-microglobulin OS=Homo sapiens OX=9606 GN=B2M PE=1 SV=1				#DIV/0!	#DIV/0!	#DIV/0!	#DIV/0!
P53803	DNA-directed RNA polymerases I, II, and III subunit RPABC4 OS=Homo sapiens OX=9606 GN=POLR2K PE=1 SV=1	100	100		100	6.64386	#DIV/0!	#DIV/0!
Q6P2Q9	Pre-mRNA-processing-splicing factor 8 OS=Homo sapiens OX=9606 GN=PRPF8 PE=1 SV=2		100	100	100	6.64386	#DIV/0!	#DIV/0!
O75323	Protein NipSnap homolog 2 OS=Homo sapiens OX=9606 GN=NIPSNAP2 PE=1 SV=1		100		100	6.64386	#DIV/0!	#DIV/0!
Q8IVL1	Neuron navigator 2 OS=Homo sapiens OX=9606 GN=NAV2 PE=1 SV=3				#DIV/0!	#DIV/0!	#DIV/0!	#DIV/0!
Q9Y2H5	Pleckstrin homology domain-containing family A member 6 OS=Homo sapiens OX=9606 GN=PLEKHA6 PE=1 SV=4				#DIV/0!	#DIV/0!	#DIV/0!	#DIV/0!
Q9UDV7-2	Isoform 2 of Zinc finger protein 282 OS=Homo sapiens OX=9606 GN=ZNF282				#DIV/0!	#DIV/0!	#DIV/0!	#DIV/0!
P23229	Integrin alpha-6 OS=Homo sapiens OX=9606 GN=ITGA6 PE=1 SV=5	100			100	6.64386	#DIV/0!	#DIV/0!
Q9UM22	Mammalian ependymin-related protein 1 OS=Homo sapiens OX=9606 GN=EPDR1 PE=1 SV=2				#DIV/0!	#DIV/0!	#DIV/0!	#DIV/0!
Q5JRX3-2	Isoform 2 of Presequence protease, mitochondrial OS=Homo sapiens OX=9606 GN=PITRM1		100		100	6.64386	#DIV/0!	#DIV/0!
P62891	60S ribosomal protein L39 OS=Homo sapiens OX=9606 GN=RPL39 PE=1 SV=2			100	100	6.64386	#DIV/0!	#DIV/0!
Q9UL46	Proteasome activator complex subunit 2 OS=Homo sapiens OX=9606 GN=PSME2 PE=1 SV=4			100	100	6.64386	#DIV/0!	#DIV/0!
Q53H12	Acylglycerol kinase, mitochondrial OS=Homo sapiens OX=9606 GN=AGK PE=1 SV=2			100	100	6.64386	#DIV/0!	#DIV/0!
Q6NYC8	Phostensin OS=Homo sapiens OX=9606 GN=PPP1R18 PE=1 SV=1			100	100	6.64386	#DIV/0!	#DIV/0!

## Sheet: COS p<0.05 down
Accession	Description	AVG log2 ratio COS/control	(-)log p value	Abundance Ratio: (SW620-COS(3), Medium) / (SW620-Control(3), Light)	avg ratio COS/control(1-3)		t-test COS/control
P82909	28S ribosomal protein S36, mitochondrial OS=Homo sapiens OX=9606 GN=MRPS36 PE=1 SV=2	-1.04097	1.8463	0.409	0.486		0.0142462
P20700	Lamin-B1 OS=Homo sapiens OX=9606 GN=LMNB1 PE=1 SV=2	-0.932361	2.40231	0.611	0.524		0.00395992
P49773	Histidine triad nucleotide-binding protein 1 OS=Homo sapiens OX=9606 GN=HINT1 PE=1 SV=2	-0.896111	2.1724	0.486	0.537333		0.0067235
Q14974	Importin subunit beta-1 OS=Homo sapiens OX=9606 GN=KPNB1 PE=1 SV=2	-0.790027	3.53461	0.533	0.578333		0.000292005
P09651	Heterogeneous nuclear ribonucleoprotein A1 OS=Homo sapiens OX=9606 GN=HNRNPA1 PE=1 SV=5	-0.786705	2.23449	0.571	0.579667		0.00582783
Q9HAV7	GrpE protein homolog 1, mitochondrial OS=Homo sapiens OX=9606 GN=GRPEL1 PE=1 SV=2	-0.771027	2.21149	0.554	0.586		0.00614479
P05783	Keratin, type I cytoskeletal 18 OS=Homo sapiens OX=9606 GN=KRT18 PE=1 SV=2	-0.652901	2.14177	0.602	0.636		0.0072149
Q99497	Protein/nucleic acid deglycase DJ-1 OS=Homo sapiens OX=9606 GN=PARK7 PE=1 SV=2	-0.643105	1.94005	0.569	0.640333		0.0114801
Q5QNW6-2	Isoform 2 of Histone H2B type 2-F OS=Homo sapiens OX=9606 GN=HIST2H2BF	-0.592194	1.58624	0.997	0.663333		0.0259274
P15924	Desmoplakin OS=Homo sapiens OX=9606 GN=DSP PE=1 SV=3	-0.531851	1.93993	0.627	0.691667		0.0114835
P22626	Heterogeneous nuclear ribonucleoproteins A2/B1 OS=Homo sapiens OX=9606 GN=HNRNPA2B1 PE=1 SV=2	-0.473263	2.45612	0.588	0.720333		0.0034985
P08727	Keratin, type I cytoskeletal 19 OS=Homo sapiens OX=9606 GN=KRT19 PE=1 SV=4	-0.457329	2.07218	0.903	0.728333		0.00846871
P78371	T-complex protein 1 subunit beta OS=Homo sapiens OX=9606 GN=CCT2 PE=1 SV=4	-0.439611	1.76961	0.637	0.737333		0.0169977
P14618	Pyruvate kinase PKM OS=Homo sapiens OX=9606 GN=PKM PE=1 SV=4	-0.375197	2.1655	0.825	0.771		0.00683125
P23526	Adenosylhomocysteinase OS=Homo sapiens OX=9606 GN=AHCY PE=1 SV=4	-0.360305	1.84625	0.809	0.779		0.0142478
P68363	Tubulin alpha-1B chain OS=Homo sapiens OX=9606 GN=TUBA1B PE=1 SV=1	-0.302819	2.00931	0.802	0.810667		0.00978794
P61978-2	Isoform 2 of Heterogeneous nuclear ribonucleoprotein K OS=Homo sapiens OX=9606 GN=HNRNPK	-0.235031	2.23703	0.818	0.849667		0.00579388
P07437	Tubulin beta chain OS=Homo sapiens OX=9606 GN=TUBB PE=1 SV=2	-0.223194	1.38693	0.723	0.856667		0.0410273
P52597	Heterogeneous nuclear ribonucleoprotein F OS=Homo sapiens OX=9606 GN=HNRNPF PE=1 SV=3	-0.21927	2.80178	0.897	0.859		0.00157841
Q99829	Copine-1 OS=Homo sapiens OX=9606 GN=CPNE1 PE=1 SV=1	-0.207561	2.36487	1.141	0.866		0.00431644
P10809	60 kDa heat shock protein, mitochondrial OS=Homo sapiens OX=9606 GN=HSPD1 PE=1 SV=2	-0.118727	1.71373	0.791	0.921		0.0193315
Q96HC4-6	Isoform 6 of PDZ and LIM domain protein 5 OS=Homo sapiens OX=9606 GN=PDLIM5	-0.108581	1.4981		0.9275		0.0317612
P25705	ATP synthase subunit alpha, mitochondrial OS=Homo sapiens OX=9606 GN=ATP5F1A PE=1 SV=1	-0.0790716	1.62468	0.701	0.946667		0.0237312
P62805	Histone H4 OS=Homo sapiens OX=9606 GN=HIST1H4A PE=1 SV=2	-0.077041	2.16368	0.646	0.948		0.0068599
P52272	Heterogeneous nuclear ribonucleoprotein M OS=Homo sapiens OX=9606 GN=HNRNPM PE=1 SV=3	-0.00144342	2.02799	0.969	0.999		0.0093758

## Sheet: COS p<0.05 up
Accession	Description	Abundance Ratio: (SW620-COS(1), Medium) / (SW620-Control(1), Light)	Abundance Ratio: (SW620-COS(2), Medium) / (SW620-Control(2), Light)	Abundance Ratio: (SW620-COS(3), Medium) / (SW620-Control(3), Light)	avg ratio COS/control(1-3)	AVG log2 ratio COS/control	t-test COS/control	(-)log p value
P06733	Alpha-enolase OS=Homo sapiens OX=9606 GN=ENO1 PE=1 SV=2	3.593	6.178	4.158	4.643	2.21506	0.00408473	2.38884
P83731	60S ribosomal protein L24 OS=Homo sapiens OX=9606 GN=RPL24 PE=1 SV=1	1.93	5.769	4.312	4.00367	2.00132	0.0232043	1.63443
P40227	T-complex protein 1 subunit zeta OS=Homo sapiens OX=9606 GN=CCT6A PE=1 SV=3	2.586	2.144	3.534	2.75467	1.46188	0.00255591	2.59245
P09496-2	Isoform Non-brain of Clathrin light chain A OS=Homo sapiens OX=9606 GN=CLTA	1.726	3.482	1.763	2.32367	1.2164	0.015978	1.79648
P62917	60S ribosomal protein L8 OS=Homo sapiens OX=9606 GN=RPL8 PE=1 SV=2	1.93	1.38	3.329	2.213	1.146	0.0188665	1.72431
Q00839	Heterogeneous nuclear ribonucleoprotein U OS=Homo sapiens OX=9606 GN=HNRNPU PE=1 SV=6	1.072	2.542	1.166	1.59333	0.672048	0.028473	1.54557
P11142	Heat shock cognate 71 kDa protein OS=Homo sapiens OX=9606 GN=HSPA8 PE=1 SV=1	0.762	1.621	1.957	1.44667	0.532733	0.015275	1.81602
P62263	40S ribosomal protein S14 OS=Homo sapiens OX=9606 GN=RPS14 PE=1 SV=3	0.778	1.954	1.478	1.40333	0.488858	0.0147445	1.83137
P68104	Elongation factor 1-alpha 1 OS=Homo sapiens OX=9606 GN=EEF1A1 PE=1 SV=1	1.159	1.624	1.248	1.34367	0.426175	0.000705317	3.15162
P06576	ATP synthase subunit beta, mitochondrial OS=Homo sapiens OX=9606 GN=ATP5F1B PE=1 SV=3	0.885	1.792	1.272	1.31633	0.396525	0.00744005	2.12842
Q99832	T-complex protein 1 subunit eta OS=Homo sapiens OX=9606 GN=CCT7 PE=1 SV=2	1.04	2.173	0.682	1.29833	0.376661	0.0445998	1.35067
P62241	40S ribosomal protein S8 OS=Homo sapiens OX=9606 GN=RPS8 PE=1 SV=2	0.605	1.208	1.93	1.24767	0.319233	0.031153	1.5065
P62753	40S ribosomal protein S6 OS=Homo sapiens OX=9606 GN=RPS6 PE=1 SV=1	1.539	1.148	0.887	1.19133	0.252577	0.00326728	2.48581
P08670	Vimentin OS=Homo sapiens OX=9606 GN=VIM PE=1 SV=4	0.746	1.526	1.22	1.164	0.219091	0.00683854	2.16504
P04406	Glyceraldehyde-3-phosphate dehydrogenase OS=Homo sapiens OX=9606 GN=GAPDH PE=1 SV=3	0.53	1.845	1.057	1.144	0.194087	0.0401774	1.39602
P49411	Elongation factor Tu, mitochondrial OS=Homo sapiens OX=9606 GN=TUFM PE=1 SV=2	0.7	1.115	1.469	1.09467	0.130492	0.00789561	2.10261
P18669	Phosphoglycerate mutase 1 OS=Homo sapiens OX=9606 GN=PGAM1 PE=1 SV=2	0.912	0.943	1.425	1.09333	0.128733	0.00275638	2.55966
P60709	Actin, cytoplasmic 1 OS=Homo sapiens OX=9606 GN=ACTB PE=1 SV=1	0.484	1.088	1.658	1.07667	0.106572	0.0336491	1.47303

## Sheet: COS-G vs control
AccessionG36A1:G37A1:A1:I38	Description	Abundance Ratio: (SW620-COS-G(1), Heavy) / (SW620-Control(1), Light)	Abundance Ratio: (SW620-COS-G(2), Heavy) / (SW620-Control(2), Light)	Abundance Ratio: (SW620-COS-G(3), Heavy) / (SW620-Control(3), Light)	avg ratio COS-G/control(1-3)	AVG log2 ratio COS-G/control	t-test COS-G/control	(-)log p-value
Q96HC4-6	Isoform 6 of PDZ and LIM domain protein 5 OS=Homo sapiens OX=9606 GN=PDLIM5	2.968	2.689		2.8285	1.50004	0.00010902	3.96249
Q99829	Copine-1 OS=Homo sapiens OX=9606 GN=CPNE1 PE=1 SV=1	6.562	5.92	4.721	5.73433	2.51963	0.000443584	3.35302
P62263	40S ribosomal protein S14 OS=Homo sapiens OX=9606 GN=RPS14 PE=1 SV=3	2.756	2.246	1.85	2.284	1.19156	0.000956878	3.01914
P07437	Tubulin beta chain OS=Homo sapiens OX=9606 GN=TUBB PE=1 SV=2	1.512	0.934	1.154	1.2	0.263034	0.00205179	2.68787
P14618	Pyruvate kinase PKM OS=Homo sapiens OX=9606 GN=PKM PE=1 SV=4	1.701	1.589	1.042	1.444	0.530071	0.00208636	2.68061
Q5QNW6-2	Isoform 2 of Histone H2B type 2-F OS=Homo sapiens OX=9606 GN=HIST2H2BF	0.301	0.243	0.396	0.313333	-1.67423	0.00216178	2.66519
P49773	Histidine triad nucleotide-binding protein 1 OS=Homo sapiens OX=9606 GN=HINT1 PE=1 SV=2	4.086	4.484	2.683	3.751	1.90728	0.00235507	2.628
P22626	Heterogeneous nuclear ribonucleoproteins A2/B1 OS=Homo sapiens OX=9606 GN=HNRNPA2B1 PE=1 SV=2	3.285	3.136	1.983	2.80133	1.48611	0.00243127	2.61417
P68363	Tubulin alpha-1B chain OS=Homo sapiens OX=9606 GN=TUBA1B PE=1 SV=1	1.361	1.222	0.782	1.12167	0.165644	0.00301264	2.52105
P61978-2	Isoform 2 of Heterogeneous nuclear ribonucleoprotein K OS=Homo sapiens OX=9606 GN=HNRNPK	2.336	2.785	1.538	2.21967	1.15034	0.00368239	2.43387
P15924	Desmoplakin OS=Homo sapiens OX=9606 GN=DSP PE=1 SV=3	2.006	3.404	2.289	2.56633	1.35971	0.0038495	2.4146
P38646	Stress-70 protein, mitochondrial OS=Homo sapiens OX=9606 GN=HSPA9 PE=1 SV=2		0.438	0.306	0.372	-1.42663	0.00479599	2.31912
P52272	Heterogeneous nuclear ribonucleoprotein M OS=Homo sapiens OX=9606 GN=HNRNPM PE=1 SV=3	1.626	1.932	0.914	1.49067	0.575958	0.00779913	2.10795
P05783	Keratin, type I cytoskeletal 18 OS=Homo sapiens OX=9606 GN=KRT18 PE=1 SV=2	8.045	7.825	3.786	6.552	2.71194	0.00908704	2.04158
P08727	Keratin, type I cytoskeletal 19 OS=Homo sapiens OX=9606 GN=KRT19 PE=1 SV=4	6.039	4.832	2.666	4.51233	2.17387	0.0102375	1.98981
P08670	Vimentin OS=Homo sapiens OX=9606 GN=VIM PE=1 SV=4	2.756	3.243	1.16	2.38633	1.2548	0.0192127	1.71641
P07910	Heterogeneous nuclear ribonucleoproteins C1/C2 OS=Homo sapiens OX=9606 GN=HNRNPC PE=1 SV=4	4.101		1.112	2.6065	1.38211	0.101231	0.994688
P20700	Lamin-B1 OS=Homo sapiens OX=9606 GN=LMNB1 PE=1 SV=2	0.715		0.184	0.4495	-1.15361	0.107782	0.967455
P68431	Histone H3.1 OS=Homo sapiens OX=9606 GN=HIST1H3A PE=1 SV=2	2.427	0.01	1.839	1.42533	0.511299	0.121753	0.91452
P05787-2	Isoform 2 of Keratin, type II cytoskeletal 8 OS=Homo sapiens OX=9606 GN=KRT8	1.496	0.01	1.043	0.849667	-0.235031	0.12549	0.901392
P35232	Prohibitin OS=Homo sapiens OX=9606 GN=PHB PE=1 SV=1		2.334	0.488	1.411	0.496718	0.132639	0.877329
P10809	60 kDa heat shock protein, mitochondrial OS=Homo sapiens OX=9606 GN=HSPD1 PE=1 SV=2	2.113	0.01	1.2	1.10767	0.147524	0.142991	0.844693
P06576	ATP synthase subunit beta, mitochondrial OS=Homo sapiens OX=9606 GN=ATP5F1B PE=1 SV=3	0.01	1.529	0.817	0.785333	-0.348623	0.147985	0.829781
P50991	T-complex protein 1 subunit delta OS=Homo sapiens OX=9606 GN=CCT4 PE=1 SV=4		4.948	0.636	2.792	1.4813	0.180708	0.743023
P06748	Nucleophosmin OS=Homo sapiens OX=9606 GN=NPM1 PE=1 SV=2		3.209	0.31	1.7595	0.815166	0.201889	0.694887
P61604	10 kDa heat shock protein, mitochondrial OS=Homo sapiens OX=9606 GN=HSPE1 PE=1 SV=2	0.01		0.646	0.328	-1.60823	0.260396	0.584366
Q14697-2	Isoform 2 of Neutral alpha-glucosidase AB OS=Homo sapiens OX=9606 GN=GANAB		1.494	0.01	0.752	-0.411195	0.267089	0.573345
O43707	Alpha-actinin-4 OS=Homo sapiens OX=9606 GN=ACTN4 PE=1 SV=2	0.01		3.301	1.6555	0.727267	0.269898	0.568801
P06733	Alpha-enolase OS=Homo sapiens OX=9606 GN=ENO1 PE=1 SV=2	0.01	0.01	0.381	0.133667	-2.90329	0.340572	0.467791
P23526	Adenosylhomocysteinase OS=Homo sapiens OX=9606 GN=AHCY PE=1 SV=4	0.558	0.01	0.01	0.192667	-2.37582	0.351036	0.454648
P13639	Elongation factor 2 OS=Homo sapiens OX=9606 GN=EEF2 PE=1 SV=4	0.01	0.426	18.701	6.379	2.67333	0.359059	0.444835
Q00839	Heterogeneous nuclear ribonucleoprotein U OS=Homo sapiens OX=9606 GN=HNRNPU PE=1 SV=6	0.01	0.01	0.876	0.298667	-1.74339	0.359285	0.444561
P49411	Elongation factor Tu, mitochondrial OS=Homo sapiens OX=9606 GN=TUFM PE=1 SV=2	0.01	0.937	0.01	0.319	-1.64837	0.360231	0.443419
P11142	Heat shock cognate 71 kDa protein OS=Homo sapiens OX=9606 GN=HSPA8 PE=1 SV=1	0.01	0.01	1.072	0.364	-1.45799	0.361944	0.441359
P60709	Actin, cytoplasmic 1 OS=Homo sapiens OX=9606 GN=ACTB PE=1 SV=1	0.01	0.01	1.118	0.379333	-1.39846	0.362433	0.440772
P04406	Glyceraldehyde-3-phosphate dehydrogenase OS=Homo sapiens OX=9606 GN=GAPDH PE=1 SV=3	1.39	0.01	0.01	0.47	-1.08927	0.364669	0.438101
P04075-2	Isoform 2 of Fructose-bisphosphate aldolase A OS=Homo sapiens OX=9606 GN=ALDOA	1.978	0.01	0.01	0.666	-0.586406	0.367406	0.434854
Q14974	Importin subunit beta-1 OS=Homo sapiens OX=9606 GN=KPNB1 PE=1 SV=2	3.803	0.01	0.01	1.27433	0.349743	0.370519	0.43119
P68104	Elongation factor 1-alpha 1 OS=Homo sapiens OX=9606 GN=EEF1A1 PE=1 SV=1	0.01	0.01	0.01	0.01	-6.64386	#DIV/0!	#DIV/0!
P52597	Heterogeneous nuclear ribonucleoprotein F OS=Homo sapiens OX=9606 GN=HNRNPF PE=1 SV=3	0.01	0.01	0.01	0.01	-6.64386	#DIV/0!	#DIV/0!
P40227	T-complex protein 1 subunit zeta OS=Homo sapiens OX=9606 GN=CCT6A PE=1 SV=3	0.01	0.01	0.01	0.01	-6.64386	#DIV/0!	#DIV/0!
P18669	Phosphoglycerate mutase 1 OS=Homo sapiens OX=9606 GN=PGAM1 PE=1 SV=2	0.01	0.01	0.01	0.01	-6.64386	#DIV/0!	#DIV/0!
P62753	40S ribosomal protein S6 OS=Homo sapiens OX=9606 GN=RPS6 PE=1 SV=1	0.01	0.01	0.01	0.01	-6.64386	#DIV/0!	#DIV/0!
P09651	Heterogeneous nuclear ribonucleoprotein A1 OS=Homo sapiens OX=9606 GN=HNRNPA1 PE=1 SV=5	0.01	0.01	0.01	0.01	-6.64386	#DIV/0!	#DIV/0!
Q9HAV7	GrpE protein homolog 1, mitochondrial OS=Homo sapiens OX=9606 GN=GRPEL1 PE=1 SV=2	0.01	0.01	0.01	0.01	-6.64386	#DIV/0!	#DIV/0!
P62805	Histone H4 OS=Homo sapiens OX=9606 GN=HIST1H4A PE=1 SV=2	0.01	0.01	0.01	0.01	-6.64386	#DIV/0!	#DIV/0!
Q99497	Protein/nucleic acid deglycase DJ-1 OS=Homo sapiens OX=9606 GN=PARK7 PE=1 SV=2	0.01	0.01	0.01	0.01	-6.64386	#DIV/0!	#DIV/0!
P82909	28S ribosomal protein S36, mitochondrial OS=Homo sapiens OX=9606 GN=MRPS36 PE=1 SV=2	0.01	0.01	0.01	0.01	-6.64386	#DIV/0!	#DIV/0!
P09496-2	Isoform Non-brain of Clathrin light chain A OS=Homo sapiens OX=9606 GN=CLTA	0.01	0.01	0.01	0.01	-6.64386	#DIV/0!	#DIV/0!
P78371	T-complex protein 1 subunit beta OS=Homo sapiens OX=9606 GN=CCT2 PE=1 SV=4	0.01	0.01	0.01	0.01	-6.64386	#DIV/0!	#DIV/0!
P62917	60S ribosomal protein L8 OS=Homo sapiens OX=9606 GN=RPL8 PE=1 SV=2	0.01	0.01	0.01	0.01	-6.64386	#DIV/0!	#DIV/0!
P83731	60S ribosomal protein L24 OS=Homo sapiens OX=9606 GN=RPL24 PE=1 SV=1	0.01	0.01	0.01	0.01	-6.64386	#DIV/0!	#DIV/0!
P25705	ATP synthase subunit alpha, mitochondrial OS=Homo sapiens OX=9606 GN=ATP5F1A PE=1 SV=1	0.01	0.01	0.01	0.01	-6.64386	#DIV/0!	#DIV/0!
P62241	40S ribosomal protein S8 OS=Homo sapiens OX=9606 GN=RPS8 PE=1 SV=2	0.01	0.01	0.01	0.01	-6.64386	#DIV/0!	#DIV/0!
Q99832	T-complex protein 1 subunit eta OS=Homo sapiens OX=9606 GN=CCT7 PE=1 SV=2	0.01	0.01	0.01	0.01	-6.64386	#DIV/0!	#DIV/0!
P14174	Macrophage migration inhibitory factor OS=Homo sapiens OX=9606 GN=MIF PE=1 SV=4	0.01	0.01	0.01	0.01	-6.64386	#DIV/0!	#DIV/0!
P68371	Tubulin beta-4B chain OS=Homo sapiens OX=9606 GN=TUBB4B PE=1 SV=1	0.01	0.01	0.01	0.01	-6.64386	#DIV/0!	#DIV/0!
P11021	Endoplasmic reticulum chaperone BiP OS=Homo sapiens OX=9606 GN=HSPA5 PE=1 SV=2	0.01	0.01	0.01	0.01	-6.64386	#DIV/0!	#DIV/0!
P04908	Histone H2A type 1-B/E OS=Homo sapiens OX=9606 GN=HIST1H2AB PE=1 SV=2		3.427		3.427	1.77695	#DIV/0!	#DIV/0!
P24534	Elongation factor 1-beta OS=Homo sapiens OX=9606 GN=EEF1B2 PE=1 SV=3	0.01	0.01	0.01	0.01	-6.64386	#DIV/0!	#DIV/0!
P40926	Malate dehydrogenase, mitochondrial OS=Homo sapiens OX=9606 GN=MDH2 PE=1 SV=3			0.01	0.01	-6.64386	#DIV/0!	#DIV/0!
Q13263	Transcription intermediary factor 1-beta OS=Homo sapiens OX=9606 GN=TRIM28 PE=1 SV=5		0.01		0.01	-6.64386	#DIV/0!	#DIV/0!
Q15233	Non-POU domain-containing octamer-binding protein OS=Homo sapiens OX=9606 GN=NONO PE=1 SV=4			0.01	0.01	-6.64386	#DIV/0!	#DIV/0!
Q9Y3U8	60S ribosomal protein L36 OS=Homo sapiens OX=9606 GN=RPL36 PE=1 SV=3			0.01	0.01	-6.64386	#DIV/0!	#DIV/0!
Q9NR30	Nucleolar RNA helicase 2 OS=Homo sapiens OX=9606 GN=DDX21 PE=1 SV=5		0.01		0.01	-6.64386	#DIV/0!	#DIV/0!
P08238	Heat shock protein HSP 90-beta OS=Homo sapiens OX=9606 GN=HSP90AB1 PE=1 SV=4			0.01	0.01	-6.64386	#DIV/0!	#DIV/0!
Q9UKM9	RNA-binding protein Raly OS=Homo sapiens OX=9606 GN=RALY PE=1 SV=1			0.01	0.01	-6.64386	#DIV/0!	#DIV/0!
P11586	C-1-tetrahydrofolate synthase, cytoplasmic OS=Homo sapiens OX=9606 GN=MTHFD1 PE=1 SV=3			0.01	0.01	-6.64386	#DIV/0!	#DIV/0!
Q7KZF4	Staphylococcal nuclease domain-containing protein 1 OS=Homo sapiens OX=9606 GN=SND1 PE=1 SV=1			0.01	0.01	-6.64386	#DIV/0!	#DIV/0!
Q9UI30	Multifunctional methyltransferase subunit TRM112-like protein OS=Homo sapiens OX=9606 GN=TRMT112 PE=1 SV=1		15.86		15.86	3.98732	#DIV/0!	#DIV/0!
P63220	40S ribosomal protein S21 OS=Homo sapiens OX=9606 GN=RPS21 PE=1 SV=1		0.569		0.569	-0.813499	#DIV/0!	#DIV/0!
Q9UQ80	Proliferation-associated protein 2G4 OS=Homo sapiens OX=9606 GN=PA2G4 PE=1 SV=3			2.454	2.454	1.29514	#DIV/0!	#DIV/0!
P62280	40S ribosomal protein S11 OS=Homo sapiens OX=9606 GN=RPS11 PE=1 SV=3	0.01	0.01	0.01	0.01	-6.64386	#DIV/0!	#DIV/0!
Q14980	Nuclear mitotic apparatus protein 1 OS=Homo sapiens OX=9606 GN=NUMA1 PE=1 SV=2			2.408	2.408	1.26784	#DIV/0!	#DIV/0!
P12004	Proliferating cell nuclear antigen OS=Homo sapiens OX=9606 GN=PCNA PE=1 SV=1	0.01			0.01	-6.64386	#DIV/0!	#DIV/0!
P12956	X-ray repair cross-complementing protein 6 OS=Homo sapiens OX=9606 GN=XRCC6 PE=1 SV=2	6.299			6.299	2.65512	#DIV/0!	#DIV/0!
Q09666	Neuroblast differentiation-associated protein AHNAK OS=Homo sapiens OX=9606 GN=AHNAK PE=1 SV=2			0.01	0.01	-6.64386	#DIV/0!	#DIV/0!
P12268	Inosine-5'-monophosphate dehydrogenase 2 OS=Homo sapiens OX=9606 GN=IMPDH2 PE=1 SV=2		0.01		0.01	-6.64386	#DIV/0!	#DIV/0!
P04792	Heat shock protein beta-1 OS=Homo sapiens OX=9606 GN=HSPB1 PE=1 SV=2		3.858		3.858	1.94785	#DIV/0!	#DIV/0!
P60900	Proteasome subunit alpha type-6 OS=Homo sapiens OX=9606 GN=PSMA6 PE=1 SV=1			0.01	0.01	-6.64386	#DIV/0!	#DIV/0!
Q04837	Single-stranded DNA-binding protein, mitochondrial OS=Homo sapiens OX=9606 GN=SSBP1 PE=1 SV=1	0.01			0.01	-6.64386	#DIV/0!	#DIV/0!
P26640	Valine--tRNA ligase OS=Homo sapiens OX=9606 GN=VARS PE=1 SV=4	1.755			1.755	0.811471	#DIV/0!	#DIV/0!
P62081	40S ribosomal protein S7 OS=Homo sapiens OX=9606 GN=RPS7 PE=1 SV=1			0.01	0.01	-6.64386	#DIV/0!	#DIV/0!
P36578	60S ribosomal protein L4 OS=Homo sapiens OX=9606 GN=RPL4 PE=1 SV=5			1.614	1.614	0.690641	#DIV/0!	#DIV/0!
P07900-2	Isoform 2 of Heat shock protein HSP 90-alpha OS=Homo sapiens OX=9606 GN=HSP90AA1			0.01	0.01	-6.64386	#DIV/0!	#DIV/0!
Q9UKK9	ADP-sugar pyrophosphatase OS=Homo sapiens OX=9606 GN=NUDT5 PE=1 SV=1			3.404	3.404	1.76723	#DIV/0!	#DIV/0!
P62304	Small nuclear ribonucleoprotein E OS=Homo sapiens OX=9606 GN=SNRPE PE=1 SV=1	0.01			0.01	-6.64386	#DIV/0!	#DIV/0!
P35579	Myosin-9 OS=Homo sapiens OX=9606 GN=MYH9 PE=1 SV=4			0.379	0.379	-1.39973	#DIV/0!	#DIV/0!
P25786-2	Isoform Long of Proteasome subunit alpha type-1 OS=Homo sapiens OX=9606 GN=PSMA1		0.793		0.793	-0.334607	#DIV/0!	#DIV/0!
P62701	40S ribosomal protein S4, X isoform OS=Homo sapiens OX=9606 GN=RPS4X PE=1 SV=2		0.01		0.01	-6.64386	#DIV/0!	#DIV/0!
P30101	Protein disulfide-isomerase A3 OS=Homo sapiens OX=9606 GN=PDIA3 PE=1 SV=4			0.01	0.01	-6.64386	#DIV/0!	#DIV/0!
Q8IVT2	Mitotic interactor and substrate of PLK1 OS=Homo sapiens OX=9606 GN=MISP PE=1 SV=1			1.421	1.421	0.506907	#DIV/0!	#DIV/0!
O15371	Eukaryotic translation initiation factor 3 subunit D OS=Homo sapiens OX=9606 GN=EIF3D PE=1 SV=1	0.01			0.01	-6.64386	#DIV/0!	#DIV/0!
P30050	60S ribosomal protein L12 OS=Homo sapiens OX=9606 GN=RPL12 PE=1 SV=1	0.01			0.01	-6.64386	#DIV/0!	#DIV/0!
P04637	Cellular tumor antigen p53 OS=Homo sapiens OX=9606 GN=TP53 PE=1 SV=4	0.01			0.01	-6.64386	#DIV/0!	#DIV/0!
P00558	Phosphoglycerate kinase 1 OS=Homo sapiens OX=9606 GN=PGK1 PE=1 SV=3	0.01			0.01	-6.64386	#DIV/0!	#DIV/0!
P38117	Electron transfer flavoprotein subunit beta OS=Homo sapiens OX=9606 GN=ETFB PE=1 SV=3	0.01			0.01	-6.64386	#DIV/0!	#DIV/0!
P40429	60S ribosomal protein L13a OS=Homo sapiens OX=9606 GN=RPL13A PE=1 SV=2			0.01	0.01	-6.64386	#DIV/0!	#DIV/0!
Q96B49	Mitochondrial import receptor subunit TOM6 homolog OS=Homo sapiens OX=9606 GN=TOMM6 PE=1 SV=1			0.01	0.01	-6.64386	#DIV/0!	#DIV/0!
Q14566	DNA replication licensing factor MCM6 OS=Homo sapiens OX=9606 GN=MCM6 PE=1 SV=1			0.37	0.37	-1.4344	#DIV/0!	#DIV/0!
Q9Y383	Putative RNA-binding protein Luc7-like 2 OS=Homo sapiens OX=9606 GN=LUC7L2 PE=1 SV=2	1.132			1.132	0.178874	#DIV/0!	#DIV/0!
P29692-2	Isoform 2 of Elongation factor 1-delta OS=Homo sapiens OX=9606 GN=EEF1D	0.01			0.01	-6.64386	#DIV/0!	#DIV/0!
P56385	ATP synthase subunit e, mitochondrial OS=Homo sapiens OX=9606 GN=ATP5ME PE=1 SV=2	0.01			0.01	-6.64386	#DIV/0!	#DIV/0!
P62826	GTP-binding nuclear protein Ran OS=Homo sapiens OX=9606 GN=RAN PE=1 SV=3	0.01			0.01	-6.64386	#DIV/0!	#DIV/0!
P62318	Small nuclear ribonucleoprotein Sm D3 OS=Homo sapiens OX=9606 GN=SNRPD3 PE=1 SV=1	0.01			0.01	-6.64386	#DIV/0!	#DIV/0!
P30405	Peptidyl-prolyl cis-trans isomerase F, mitochondrial OS=Homo sapiens OX=9606 GN=PPIF PE=1 SV=1			0.01	0.01	-6.64386	#DIV/0!	#DIV/0!
P17812	CTP synthase 1 OS=Homo sapiens OX=9606 GN=CTPS1 PE=1 SV=2	0.01			0.01	-6.64386	#DIV/0!	#DIV/0!
Q9H0D6	5'-3' exoribonuclease 2 OS=Homo sapiens OX=9606 GN=XRN2 PE=1 SV=1		0.01		0.01	-6.64386	#DIV/0!	#DIV/0!
P13010	X-ray repair cross-complementing protein 5 OS=Homo sapiens OX=9606 GN=XRCC5 PE=1 SV=3	0.01			0.01	-6.64386	#DIV/0!	#DIV/0!
P62861	40S ribosomal protein S30 OS=Homo sapiens OX=9606 GN=FAU PE=1 SV=1	0.01	0.01	0.01	0.01	-6.64386	#DIV/0!	#DIV/0!
P46783	40S ribosomal protein S10 OS=Homo sapiens OX=9606 GN=RPS10 PE=1 SV=1	0.01	0.01	0.01	0.01	-6.64386	#DIV/0!	#DIV/0!
P07195	L-lactate dehydrogenase B chain OS=Homo sapiens OX=9606 GN=LDHB PE=1 SV=2	0.01	0.01	0.01	0.01	-6.64386	#DIV/0!	#DIV/0!
P05386	60S acidic ribosomal protein P1 OS=Homo sapiens OX=9606 GN=RPLP1 PE=1 SV=1	0.01	0.01	0.01	0.01	-6.64386	#DIV/0!	#DIV/0!
P34897	Serine hydroxymethyltransferase, mitochondrial OS=Homo sapiens OX=9606 GN=SHMT2 PE=1 SV=3	0.01		0.01	0.01	-6.64386	#DIV/0!	#DIV/0!
P04264	Keratin, type II cytoskeletal 1 OS=Homo sapiens OX=9606 GN=KRT1 PE=1 SV=6	0.01		0.01	0.01	-6.64386	#DIV/0!	#DIV/0!
P19338	Nucleolin OS=Homo sapiens OX=9606 GN=NCL PE=1 SV=3	6.855			6.855	2.77716	#DIV/0!	#DIV/0!
P16403	Histone H1.2 OS=Homo sapiens OX=9606 GN=HIST1H1C PE=1 SV=2	0.01		0.01	0.01	-6.64386	#DIV/0!	#DIV/0!
O75955	Flotillin-1 OS=Homo sapiens OX=9606 GN=FLOT1 PE=1 SV=3		0.01		0.01	-6.64386	#DIV/0!	#DIV/0!
P82650	28S ribosomal protein S22, mitochondrial OS=Homo sapiens OX=9606 GN=MRPS22 PE=1 SV=1		0.01		0.01	-6.64386	#DIV/0!	#DIV/0!
Q9NPD3	Exosome complex component RRP41 OS=Homo sapiens OX=9606 GN=EXOSC4 PE=1 SV=3		0.01		0.01	-6.64386	#DIV/0!	#DIV/0!
P22234-2	Isoform 2 of Multifunctional protein ADE2 OS=Homo sapiens OX=9606 GN=PAICS			0.01	0.01	-6.64386	#DIV/0!	#DIV/0!
P17844	Probable ATP-dependent RNA helicase DDX5 OS=Homo sapiens OX=9606 GN=DDX5 PE=1 SV=1	0.01			0.01	-6.64386	#DIV/0!	#DIV/0!
P15531-2	Isoform 2 of Nucleoside diphosphate kinase A OS=Homo sapiens OX=9606 GN=NME1			0.01	0.01	-6.64386	#DIV/0!	#DIV/0!
P31150	Rab GDP dissociation inhibitor alpha OS=Homo sapiens OX=9606 GN=GDI1 PE=1 SV=2	0.01			0.01	-6.64386	#DIV/0!	#DIV/0!
P00441	Superoxide dismutase [Cu-Zn] OS=Homo sapiens OX=9606 GN=SOD1 PE=1 SV=2			0.01	0.01	-6.64386	#DIV/0!	#DIV/0!
P31948-2	Isoform 2 of Stress-induced-phosphoprotein 1 OS=Homo sapiens OX=9606 GN=STIP1			0.01	0.01	-6.64386	#DIV/0!	#DIV/0!
P32969	60S ribosomal protein L9 OS=Homo sapiens OX=9606 GN=RPL9 PE=1 SV=1		0.01	0.01	0.01	-6.64386	#DIV/0!	#DIV/0!
P26373	60S ribosomal protein L13 OS=Homo sapiens OX=9606 GN=RPL13 PE=1 SV=4	0.01		0.01	0.01	-6.64386	#DIV/0!	#DIV/0!
P48643	T-complex protein 1 subunit epsilon OS=Homo sapiens OX=9606 GN=CCT5 PE=1 SV=1	0.01		0.01	0.01	-6.64386	#DIV/0!	#DIV/0!
Q02878	60S ribosomal protein L6 OS=Homo sapiens OX=9606 GN=RPL6 PE=1 SV=3	0.01	0.01		0.01	-6.64386	#DIV/0!	#DIV/0!
P28066	Proteasome subunit alpha type-5 OS=Homo sapiens OX=9606 GN=PSMA5 PE=1 SV=3	0.01	0.01		0.01	-6.64386	#DIV/0!	#DIV/0!
O14950	Myosin regulatory light chain 12B OS=Homo sapiens OX=9606 GN=MYL12B PE=1 SV=2		0.01	0.01	0.01	-6.64386	#DIV/0!	#DIV/0!
Q92945	Far upstream element-binding protein 2 OS=Homo sapiens OX=9606 GN=KHSRP PE=1 SV=4		0.01	0.01	0.01	-6.64386	#DIV/0!	#DIV/0!
P60842	Eukaryotic initiation factor 4A-I OS=Homo sapiens OX=9606 GN=EIF4A1 PE=1 SV=1	0.01	0.01		0.01	-6.64386	#DIV/0!	#DIV/0!
P21333	Filamin-A OS=Homo sapiens OX=9606 GN=FLNA PE=1 SV=4	0.01	0.01		0.01	-6.64386	#DIV/0!	#DIV/0!
P08865	40S ribosomal protein SA OS=Homo sapiens OX=9606 GN=RPSA PE=1 SV=4	0.01	0.01		0.01	-6.64386	#DIV/0!	#DIV/0!
P13804	Electron transfer flavoprotein subunit alpha, mitochondrial OS=Homo sapiens OX=9606 GN=ETFA PE=1 SV=1	0.01		0.01	0.01	-6.64386	#DIV/0!	#DIV/0!
P07737	Profilin-1 OS=Homo sapiens OX=9606 GN=PFN1 PE=1 SV=2	0.01		0.01	0.01	-6.64386	#DIV/0!	#DIV/0!
Q9NPE3	H/ACA ribonucleoprotein complex subunit 3 OS=Homo sapiens OX=9606 GN=NOP10 PE=1 SV=1	0.01		0.01	0.01	-6.64386	#DIV/0!	#DIV/0!
P50395	Rab GDP dissociation inhibitor beta OS=Homo sapiens OX=9606 GN=GDI2 PE=1 SV=2	0.01		0.01	0.01	-6.64386	#DIV/0!	#DIV/0!
P68366	Tubulin alpha-4A chain OS=Homo sapiens OX=9606 GN=TUBA4A PE=1 SV=1				#DIV/0!	#DIV/0!	#DIV/0!	#DIV/0!
Q13509	Tubulin beta-3 chain OS=Homo sapiens OX=9606 GN=TUBB3 PE=1 SV=2				#DIV/0!	#DIV/0!	#DIV/0!	#DIV/0!
P60174	Triosephosphate isomerase OS=Homo sapiens OX=9606 GN=TPI1 PE=1 SV=3				#DIV/0!	#DIV/0!	#DIV/0!	#DIV/0!
Q05639	Elongation factor 1-alpha 2 OS=Homo sapiens OX=9606 GN=EEF1A2 PE=1 SV=1			0.01	0.01	-6.64386	#DIV/0!	#DIV/0!
P62913	60S ribosomal protein L11 OS=Homo sapiens OX=9606 GN=RPL11 PE=1 SV=2				#DIV/0!	#DIV/0!	#DIV/0!	#DIV/0!
Q9UQ35	Serine/arginine repetitive matrix protein 2 OS=Homo sapiens OX=9606 GN=SRRM2 PE=1 SV=2				#DIV/0!	#DIV/0!	#DIV/0!	#DIV/0!
P23246	Splicing factor, proline- and glutamine-rich OS=Homo sapiens OX=9606 GN=SFPQ PE=1 SV=2				#DIV/0!	#DIV/0!	#DIV/0!	#DIV/0!
Q04637-9	Isoform 9 of Eukaryotic translation initiation factor 4 gamma 1 OS=Homo sapiens OX=9606 GN=EIF4G1				#DIV/0!	#DIV/0!	#DIV/0!	#DIV/0!
P14625	Endoplasmin OS=Homo sapiens OX=9606 GN=HSP90B1 PE=1 SV=1				#DIV/0!	#DIV/0!	#DIV/0!	#DIV/0!
Q9Y3I0	tRNA-splicing ligase RtcB homolog OS=Homo sapiens OX=9606 GN=RTCB PE=1 SV=1				#DIV/0!	#DIV/0!	#DIV/0!	#DIV/0!
P39019	40S ribosomal protein S19 OS=Homo sapiens OX=9606 GN=RPS19 PE=1 SV=2				#DIV/0!	#DIV/0!	#DIV/0!	#DIV/0!
Q15149	Plectin OS=Homo sapiens OX=9606 GN=PLEC PE=1 SV=3				#DIV/0!	#DIV/0!	#DIV/0!	#DIV/0!
P29401-2	Isoform 2 of Transketolase OS=Homo sapiens OX=9606 GN=TKT				#DIV/0!	#DIV/0!	#DIV/0!	#DIV/0!
Q9Y230	RuvB-like 2 OS=Homo sapiens OX=9606 GN=RUVBL2 PE=1 SV=3				#DIV/0!	#DIV/0!	#DIV/0!	#DIV/0!
P55072	Transitional endoplasmic reticulum ATPase OS=Homo sapiens OX=9606 GN=VCP PE=1 SV=4				#DIV/0!	#DIV/0!	#DIV/0!	#DIV/0!
P08708	40S ribosomal protein S17 OS=Homo sapiens OX=9606 GN=RPS17 PE=1 SV=2				#DIV/0!	#DIV/0!	#DIV/0!	#DIV/0!
P43243	Matrin-3 OS=Homo sapiens OX=9606 GN=MATR3 PE=1 SV=2				#DIV/0!	#DIV/0!	#DIV/0!	#DIV/0!
P98179	RNA-binding protein 3 OS=Homo sapiens OX=9606 GN=RBM3 PE=1 SV=1				#DIV/0!	#DIV/0!	#DIV/0!	#DIV/0!
P22314	Ubiquitin-like modifier-activating enzyme 1 OS=Homo sapiens OX=9606 GN=UBA1 PE=1 SV=3				#DIV/0!	#DIV/0!	#DIV/0!	#DIV/0!
Q86V81	THO complex subunit 4 OS=Homo sapiens OX=9606 GN=ALYREF PE=1 SV=3				#DIV/0!	#DIV/0!	#DIV/0!	#DIV/0!
P49368	T-complex protein 1 subunit gamma OS=Homo sapiens OX=9606 GN=CCT3 PE=1 SV=4				#DIV/0!	#DIV/0!	#DIV/0!	#DIV/0!
Q9BY77	Polymerase delta-interacting protein 3 OS=Homo sapiens OX=9606 GN=POLDIP3 PE=1 SV=2				#DIV/0!	#DIV/0!	#DIV/0!	#DIV/0!
P46013-2	Isoform Short of Proliferation marker protein Ki-67 OS=Homo sapiens OX=9606 GN=MKI67				#DIV/0!	#DIV/0!	#DIV/0!	#DIV/0!
P27708	CAD protein OS=Homo sapiens OX=9606 GN=CAD PE=1 SV=3				#DIV/0!	#DIV/0!	#DIV/0!	#DIV/0!
P20674	Cytochrome c oxidase subunit 5A, mitochondrial OS=Homo sapiens OX=9606 GN=COX5A PE=1 SV=2				#DIV/0!	#DIV/0!	#DIV/0!	#DIV/0!
P02545	Prelamin-A/C OS=Homo sapiens OX=9606 GN=LMNA PE=1 SV=1				#DIV/0!	#DIV/0!	#DIV/0!	#DIV/0!
P05141	ADP/ATP translocase 2 OS=Homo sapiens OX=9606 GN=SLC25A5 PE=1 SV=7				#DIV/0!	#DIV/0!	#DIV/0!	#DIV/0!
P49327	Fatty acid synthase OS=Homo sapiens OX=9606 GN=FASN PE=1 SV=3				#DIV/0!	#DIV/0!	#DIV/0!	#DIV/0!
P16401	Histone H1.5 OS=Homo sapiens OX=9606 GN=HIST1H1B PE=1 SV=3				#DIV/0!	#DIV/0!	#DIV/0!	#DIV/0!
P46013	Proliferation marker protein Ki-67 OS=Homo sapiens OX=9606 GN=MKI67 PE=1 SV=2				#DIV/0!	#DIV/0!	#DIV/0!	#DIV/0!
P32119	Peroxiredoxin-2 OS=Homo sapiens OX=9606 GN=PRDX2 PE=1 SV=5				#DIV/0!	#DIV/0!	#DIV/0!	#DIV/0!
O60506-3	Isoform 3 of Heterogeneous nuclear ribonucleoprotein Q OS=Homo sapiens OX=9606 GN=SYNCRIP				#DIV/0!	#DIV/0!	#DIV/0!	#DIV/0!
P61254	60S ribosomal protein L26 OS=Homo sapiens OX=9606 GN=RPL26 PE=1 SV=1				#DIV/0!	#DIV/0!	#DIV/0!	#DIV/0!
Q15785	Mitochondrial import receptor subunit TOM34 OS=Homo sapiens OX=9606 GN=TOMM34 PE=1 SV=2				#DIV/0!	#DIV/0!	#DIV/0!	#DIV/0!
P16949-2	Isoform 2 of Stathmin OS=Homo sapiens OX=9606 GN=STMN1				#DIV/0!	#DIV/0!	#DIV/0!	#DIV/0!
P62899-2	Isoform 2 of 60S ribosomal protein L31 OS=Homo sapiens OX=9606 GN=RPL31				#DIV/0!	#DIV/0!	#DIV/0!	#DIV/0!
P54819	Adenylate kinase 2, mitochondrial OS=Homo sapiens OX=9606 GN=AK2 PE=1 SV=2				#DIV/0!	#DIV/0!	#DIV/0!	#DIV/0!
P26641-2	Isoform 2 of Elongation factor 1-gamma OS=Homo sapiens OX=9606 GN=EEF1G				#DIV/0!	#DIV/0!	#DIV/0!	#DIV/0!
Q9Y490	Talin-1 OS=Homo sapiens OX=9606 GN=TLN1 PE=1 SV=3				#DIV/0!	#DIV/0!	#DIV/0!	#DIV/0!
Q9BZE4	Nucleolar GTP-binding protein 1 OS=Homo sapiens OX=9606 GN=GTPBP4 PE=1 SV=3				#DIV/0!	#DIV/0!	#DIV/0!	#DIV/0!
P0C0S5	Histone H2A.Z OS=Homo sapiens OX=9606 GN=H2AFZ PE=1 SV=2				#DIV/0!	#DIV/0!	#DIV/0!	#DIV/0!
Q13435	Splicing factor 3B subunit 2 OS=Homo sapiens OX=9606 GN=SF3B2 PE=1 SV=2				#DIV/0!	#DIV/0!	#DIV/0!	#DIV/0!
P37802-2	Isoform 2 of Transgelin-2 OS=Homo sapiens OX=9606 GN=TAGLN2				#DIV/0!	#DIV/0!	#DIV/0!	#DIV/0!
O75534-4	Isoform 4 of Cold shock domain-containing protein E1 OS=Homo sapiens OX=9606 GN=CSDE1				#DIV/0!	#DIV/0!	#DIV/0!	#DIV/0!
P33240	Cleavage stimulation factor subunit 2 OS=Homo sapiens OX=9606 GN=CSTF2 PE=1 SV=1				#DIV/0!	#DIV/0!	#DIV/0!	#DIV/0!
P30613	Pyruvate kinase PKLR OS=Homo sapiens OX=9606 GN=PKLR PE=1 SV=2				#DIV/0!	#DIV/0!	#DIV/0!	#DIV/0!
Q7Z6Z7	E3 ubiquitin-protein ligase HUWE1 OS=Homo sapiens OX=9606 GN=HUWE1 PE=1 SV=3				#DIV/0!	#DIV/0!	#DIV/0!	#DIV/0!
P05023	Sodium/potassium-transporting ATPase subunit alpha-1 OS=Homo sapiens OX=9606 GN=ATP1A1 PE=1 SV=1				#DIV/0!	#DIV/0!	#DIV/0!	#DIV/0!
Q9UK76-2	Isoform 2 of Jupiter microtubule associated homolog 1 OS=Homo sapiens OX=9606 GN=JPT1				#DIV/0!	#DIV/0!	#DIV/0!	#DIV/0!
Q9ULV4-3	Isoform 3 of Coronin-1C OS=Homo sapiens OX=9606 GN=CORO1C				#DIV/0!	#DIV/0!	#DIV/0!	#DIV/0!
P0DMV9	Heat shock 70 kDa protein 1B OS=Homo sapiens OX=9606 GN=HSPA1B PE=1 SV=1				#DIV/0!	#DIV/0!	#DIV/0!	#DIV/0!
O00515	Ladinin-1 OS=Homo sapiens OX=9606 GN=LAD1 PE=1 SV=2				#DIV/0!	#DIV/0!	#DIV/0!	#DIV/0!
P32322-3	Isoform 3 of Pyrroline-5-carboxylate reductase 1, mitochondrial OS=Homo sapiens OX=9606 GN=PYCR1				#DIV/0!	#DIV/0!	#DIV/0!	#DIV/0!
P43487	Ran-specific GTPase-activating protein OS=Homo sapiens OX=9606 GN=RANBP1 PE=1 SV=1				#DIV/0!	#DIV/0!	#DIV/0!	#DIV/0!
Q12904-2	Isoform 2 of Aminoacyl tRNA synthase complex-interacting multifunctional protein 1 OS=Homo sapiens OX=9606 GN=AIMP1				#DIV/0!	#DIV/0!	#DIV/0!	#DIV/0!
Q13011	Delta(3,5)-Delta(2,4)-dienoyl-CoA isomerase, mitochondrial OS=Homo sapiens OX=9606 GN=ECH1 PE=1 SV=2				#DIV/0!	#DIV/0!	#DIV/0!	#DIV/0!
P37837	Transaldolase OS=Homo sapiens OX=9606 GN=TALDO1 PE=1 SV=2				#DIV/0!	#DIV/0!	#DIV/0!	#DIV/0!
P02786	Transferrin receptor protein 1 OS=Homo sapiens OX=9606 GN=TFRC PE=1 SV=2				#DIV/0!	#DIV/0!	#DIV/0!	#DIV/0!
P23528	Cofilin-1 OS=Homo sapiens OX=9606 GN=CFL1 PE=1 SV=3				#DIV/0!	#DIV/0!	#DIV/0!	#DIV/0!
P60660	Myosin light polypeptide 6 OS=Homo sapiens OX=9606 GN=MYL6 PE=1 SV=2				#DIV/0!	#DIV/0!	#DIV/0!	#DIV/0!
Q9ULX3	RNA-binding protein NOB1 OS=Homo sapiens OX=9606 GN=NOB1 PE=1 SV=1				#DIV/0!	#DIV/0!	#DIV/0!	#DIV/0!
P09497	Clathrin light chain B OS=Homo sapiens OX=9606 GN=CLTB PE=1 SV=1				#DIV/0!	#DIV/0!	#DIV/0!	#DIV/0!
P62750	60S ribosomal protein L23a OS=Homo sapiens OX=9606 GN=RPL23A PE=1 SV=1				#DIV/0!	#DIV/0!	#DIV/0!	#DIV/0!
O43390-2	Isoform 2 of Heterogeneous nuclear ribonucleoprotein R OS=Homo sapiens OX=9606 GN=HNRNPR				#DIV/0!	#DIV/0!	#DIV/0!	#DIV/0!
Q7Z7K6-3	Isoform 3 of Centromere protein V OS=Homo sapiens OX=9606 GN=CENPV				#DIV/0!	#DIV/0!	#DIV/0!	#DIV/0!
Q5JTV8	Torsin-1A-interacting protein 1 OS=Homo sapiens OX=9606 GN=TOR1AIP1 PE=1 SV=2				#DIV/0!	#DIV/0!	#DIV/0!	#DIV/0!
P24752	Acetyl-CoA acetyltransferase, mitochondrial OS=Homo sapiens OX=9606 GN=ACAT1 PE=1 SV=1				#DIV/0!	#DIV/0!	#DIV/0!	#DIV/0!
P16144	Integrin beta-4 OS=Homo sapiens OX=9606 GN=ITGB4 PE=1 SV=5				#DIV/0!	#DIV/0!	#DIV/0!	#DIV/0!
P62829	60S ribosomal protein L23 OS=Homo sapiens OX=9606 GN=RPL23 PE=1 SV=1				#DIV/0!	#DIV/0!	#DIV/0!	#DIV/0!
P62316	Small nuclear ribonucleoprotein Sm D2 OS=Homo sapiens OX=9606 GN=SNRPD2 PE=1 SV=1				#DIV/0!	#DIV/0!	#DIV/0!	#DIV/0!
Q7Z2W4	Zinc finger CCCH-type antiviral protein 1 OS=Homo sapiens OX=9606 GN=ZC3HAV1 PE=1 SV=3				#DIV/0!	#DIV/0!	#DIV/0!	#DIV/0!
Q13573	SNW domain-containing protein 1 OS=Homo sapiens OX=9606 GN=SNW1 PE=1 SV=1				#DIV/0!	#DIV/0!	#DIV/0!	#DIV/0!
O00425	Insulin-like growth factor 2 mRNA-binding protein 3 OS=Homo sapiens OX=9606 GN=IGF2BP3 PE=1 SV=2				#DIV/0!	#DIV/0!	#DIV/0!	#DIV/0!
Q86WX3	Active regulator of SIRT1 OS=Homo sapiens OX=9606 GN=RPS19BP1 PE=1 SV=1				#DIV/0!	#DIV/0!	#DIV/0!	#DIV/0!
P46087-4	Isoform 4 of Probable 28S rRNA (cytosine(4447)-C(5))-methyltransferase OS=Homo sapiens OX=9606 GN=NOP2				#DIV/0!	#DIV/0!	#DIV/0!	#DIV/0!
Q8WWM7-3	Isoform 3 of Ataxin-2-like protein OS=Homo sapiens OX=9606 GN=ATXN2L				#DIV/0!	#DIV/0!	#DIV/0!	#DIV/0!
P09622	Dihydrolipoyl dehydrogenase, mitochondrial OS=Homo sapiens OX=9606 GN=DLD PE=1 SV=2				#DIV/0!	#DIV/0!	#DIV/0!	#DIV/0!
Q12906-7	Isoform 7 of Interleukin enhancer-binding factor 3 OS=Homo sapiens OX=9606 GN=ILF3				#DIV/0!	#DIV/0!	#DIV/0!	#DIV/0!
P48681	Nestin OS=Homo sapiens OX=9606 GN=NES PE=1 SV=2				#DIV/0!	#DIV/0!	#DIV/0!	#DIV/0!
P22102	Trifunctional purine biosynthetic protein adenosine-3 OS=Homo sapiens OX=9606 GN=GART PE=1 SV=1				#DIV/0!	#DIV/0!	#DIV/0!	#DIV/0!
Q9H6F5	Coiled-coil domain-containing protein 86 OS=Homo sapiens OX=9606 GN=CCDC86 PE=1 SV=1				#DIV/0!	#DIV/0!	#DIV/0!	#DIV/0!
Q14839-2	Isoform 2 of Chromodomain-helicase-DNA-binding protein 4 OS=Homo sapiens OX=9606 GN=CHD4				#DIV/0!	#DIV/0!	#DIV/0!	#DIV/0!
P20290	Transcription factor BTF3 OS=Homo sapiens OX=9606 GN=BTF3 PE=1 SV=1				#DIV/0!	#DIV/0!	#DIV/0!	#DIV/0!
P26232	Catenin alpha-2 OS=Homo sapiens OX=9606 GN=CTNNA2 PE=1 SV=5				#DIV/0!	#DIV/0!	#DIV/0!	#DIV/0!
P40939	Trifunctional enzyme subunit alpha, mitochondrial OS=Homo sapiens OX=9606 GN=HADHA PE=1 SV=2				#DIV/0!	#DIV/0!	#DIV/0!	#DIV/0!
P25787	Proteasome subunit alpha type-2 OS=Homo sapiens OX=9606 GN=PSMA2 PE=1 SV=2				#DIV/0!	#DIV/0!	#DIV/0!	#DIV/0!
P09455-3	Isoform 3 of Retinol-binding protein 1 OS=Homo sapiens OX=9606 GN=RBP1				#DIV/0!	#DIV/0!	#DIV/0!	#DIV/0!
Q9UKY7	Protein CDV3 homolog OS=Homo sapiens OX=9606 GN=CDV3 PE=1 SV=1				#DIV/0!	#DIV/0!	#DIV/0!	#DIV/0!
P62249	40S ribosomal protein S16 OS=Homo sapiens OX=9606 GN=RPS16 PE=1 SV=2				#DIV/0!	#DIV/0!	#DIV/0!	#DIV/0!
P05091	Aldehyde dehydrogenase, mitochondrial OS=Homo sapiens OX=9606 GN=ALDH2 PE=1 SV=2				#DIV/0!	#DIV/0!	#DIV/0!	#DIV/0!
Q13895	Bystin OS=Homo sapiens OX=9606 GN=BYSL PE=1 SV=3				#DIV/0!	#DIV/0!	#DIV/0!	#DIV/0!
Q96T88-2	Isoform 2 of E3 ubiquitin-protein ligase UHRF1 OS=Homo sapiens OX=9606 GN=UHRF1				#DIV/0!	#DIV/0!	#DIV/0!	#DIV/0!
Q14676	Mediator of DNA damage checkpoint protein 1 OS=Homo sapiens OX=9606 GN=MDC1 PE=1 SV=3				#DIV/0!	#DIV/0!	#DIV/0!	#DIV/0!
Q13148	TAR DNA-binding protein 43 OS=Homo sapiens OX=9606 GN=TARDBP PE=1 SV=1				#DIV/0!	#DIV/0!	#DIV/0!	#DIV/0!
P84098	60S ribosomal protein L19 OS=Homo sapiens OX=9606 GN=RPL19 PE=1 SV=1				#DIV/0!	#DIV/0!	#DIV/0!	#DIV/0!
P46778	60S ribosomal protein L21 OS=Homo sapiens OX=9606 GN=RPL21 PE=1 SV=2				#DIV/0!	#DIV/0!	#DIV/0!	#DIV/0!
Q12931	Heat shock protein 75 kDa, mitochondrial OS=Homo sapiens OX=9606 GN=TRAP1 PE=1 SV=3				#DIV/0!	#DIV/0!	#DIV/0!	#DIV/0!
Q92841	Probable ATP-dependent RNA helicase DDX17 OS=Homo sapiens OX=9606 GN=DDX17 PE=1 SV=2				#DIV/0!	#DIV/0!	#DIV/0!	#DIV/0!
Q9BWJ5	Splicing factor 3B subunit 5 OS=Homo sapiens OX=9606 GN=SF3B5 PE=1 SV=1				#DIV/0!	#DIV/0!	#DIV/0!	#DIV/0!
Q9Y5S9	RNA-binding protein 8A OS=Homo sapiens OX=9606 GN=RBM8A PE=1 SV=1				#DIV/0!	#DIV/0!	#DIV/0!	#DIV/0!
Q8TF09	Dynein light chain roadblock-type 2 OS=Homo sapiens OX=9606 GN=DYNLRB2 PE=1 SV=1				#DIV/0!	#DIV/0!	#DIV/0!	#DIV/0!
Q9NPA8	Transcription and mRNA export factor ENY2 OS=Homo sapiens OX=9606 GN=ENY2 PE=1 SV=1				#DIV/0!	#DIV/0!	#DIV/0!	#DIV/0!
Q15365	Poly(rC)-binding protein 1 OS=Homo sapiens OX=9606 GN=PCBP1 PE=1 SV=2				#DIV/0!	#DIV/0!	#DIV/0!	#DIV/0!
P62424	60S ribosomal protein L7a OS=Homo sapiens OX=9606 GN=RPL7A PE=1 SV=2				#DIV/0!	#DIV/0!	#DIV/0!	#DIV/0!
P07355-2	Isoform 2 of Annexin A2 OS=Homo sapiens OX=9606 GN=ANXA2				#DIV/0!	#DIV/0!	#DIV/0!	#DIV/0!
O95831	Apoptosis-inducing factor 1, mitochondrial OS=Homo sapiens OX=9606 GN=AIFM1 PE=1 SV=1				#DIV/0!	#DIV/0!	#DIV/0!	#DIV/0!
P42695	Condensin-2 complex subunit D3 OS=Homo sapiens OX=9606 GN=NCAPD3 PE=1 SV=2				#DIV/0!	#DIV/0!	#DIV/0!	#DIV/0!
Q92598-4	Isoform 4 of Heat shock protein 105 kDa OS=Homo sapiens OX=9606 GN=HSPH1				#DIV/0!	#DIV/0!	#DIV/0!	#DIV/0!
P31930	Cytochrome b-c1 complex subunit 1, mitochondrial OS=Homo sapiens OX=9606 GN=UQCRC1 PE=1 SV=3				#DIV/0!	#DIV/0!	#DIV/0!	#DIV/0!
P30044	Peroxiredoxin-5, mitochondrial OS=Homo sapiens OX=9606 GN=PRDX5 PE=1 SV=4				#DIV/0!	#DIV/0!	#DIV/0!	#DIV/0!
P61247	40S ribosomal protein S3a OS=Homo sapiens OX=9606 GN=RPS3A PE=1 SV=2				#DIV/0!	#DIV/0!	#DIV/0!	#DIV/0!
P78527	DNA-dependent protein kinase catalytic subunit OS=Homo sapiens OX=9606 GN=PRKDC PE=1 SV=3				#DIV/0!	#DIV/0!	#DIV/0!	#DIV/0!
P63173	60S ribosomal protein L38 OS=Homo sapiens OX=9606 GN=RPL38 PE=1 SV=2				#DIV/0!	#DIV/0!	#DIV/0!	#DIV/0!
P14866	Heterogeneous nuclear ribonucleoprotein L OS=Homo sapiens OX=9606 GN=HNRNPL PE=1 SV=2		0.01		0.01	-6.64386	#DIV/0!	#DIV/0!
Q9UG63-2	Isoform 2 of ATP-binding cassette sub-family F member 2 OS=Homo sapiens OX=9606 GN=ABCF2				#DIV/0!	#DIV/0!	#DIV/0!	#DIV/0!
P55809	Succinyl-CoA:3-ketoacid coenzyme A transferase 1, mitochondrial OS=Homo sapiens OX=9606 GN=OXCT1 PE=1 SV=1				#DIV/0!	#DIV/0!	#DIV/0!	#DIV/0!
Q12905	Interleukin enhancer-binding factor 2 OS=Homo sapiens OX=9606 GN=ILF2 PE=1 SV=2				#DIV/0!	#DIV/0!	#DIV/0!	#DIV/0!
Q09028	Histone-binding protein RBBP4 OS=Homo sapiens OX=9606 GN=RBBP4 PE=1 SV=3				#DIV/0!	#DIV/0!	#DIV/0!	#DIV/0!
Q9NS69	Mitochondrial import receptor subunit TOM22 homolog OS=Homo sapiens OX=9606 GN=TOMM22 PE=1 SV=3				#DIV/0!	#DIV/0!	#DIV/0!	#DIV/0!
Q9Y3B7	39S ribosomal protein L11, mitochondrial OS=Homo sapiens OX=9606 GN=MRPL11 PE=1 SV=1				#DIV/0!	#DIV/0!	#DIV/0!	#DIV/0!
O95347	Structural maintenance of chromosomes protein 2 OS=Homo sapiens OX=9606 GN=SMC2 PE=1 SV=2				#DIV/0!	#DIV/0!	#DIV/0!	#DIV/0!
P12814-4	Isoform 4 of Alpha-actinin-1 OS=Homo sapiens OX=9606 GN=ACTN1				#DIV/0!	#DIV/0!	#DIV/0!	#DIV/0!
P15880	40S ribosomal protein S2 OS=Homo sapiens OX=9606 GN=RPS2 PE=1 SV=2				#DIV/0!	#DIV/0!	#DIV/0!	#DIV/0!
Q15459	Splicing factor 3A subunit 1 OS=Homo sapiens OX=9606 GN=SF3A1 PE=1 SV=1				#DIV/0!	#DIV/0!	#DIV/0!	#DIV/0!
Q9BR76	Coronin-1B OS=Homo sapiens OX=9606 GN=CORO1B PE=1 SV=1				#DIV/0!	#DIV/0!	#DIV/0!	#DIV/0!
Q9H307	Pinin OS=Homo sapiens OX=9606 GN=PNN PE=1 SV=5				#DIV/0!	#DIV/0!	#DIV/0!	#DIV/0!
P62854	40S ribosomal protein S26 OS=Homo sapiens OX=9606 GN=RPS26 PE=1 SV=3				#DIV/0!	#DIV/0!	#DIV/0!	#DIV/0!
Q16576-2	Isoform 2 of Histone-binding protein RBBP7 OS=Homo sapiens OX=9606 GN=RBBP7				#DIV/0!	#DIV/0!	#DIV/0!	#DIV/0!
Q8WWI1	LIM domain only protein 7 OS=Homo sapiens OX=9606 GN=LMO7 PE=1 SV=3				#DIV/0!	#DIV/0!	#DIV/0!	#DIV/0!
O75367	Core histone macro-H2A.1 OS=Homo sapiens OX=9606 GN=H2AFY PE=1 SV=4				#DIV/0!	#DIV/0!	#DIV/0!	#DIV/0!
P11177	Pyruvate dehydrogenase E1 component subunit beta, mitochondrial OS=Homo sapiens OX=9606 GN=PDHB PE=1 SV=3				#DIV/0!	#DIV/0!	#DIV/0!	#DIV/0!
Q9GZT3	SRA stem-loop-interacting RNA-binding protein, mitochondrial OS=Homo sapiens OX=9606 GN=SLIRP PE=1 SV=1				#DIV/0!	#DIV/0!	#DIV/0!	#DIV/0!
Q00610	Clathrin heavy chain 1 OS=Homo sapiens OX=9606 GN=CLTC PE=1 SV=5				#DIV/0!	#DIV/0!	#DIV/0!	#DIV/0!
P55265-4	Isoform 4 of Double-stranded RNA-specific adenosine deaminase OS=Homo sapiens OX=9606 GN=ADAR				#DIV/0!	#DIV/0!	#DIV/0!	#DIV/0!
Q68CZ2	Tensin-3 OS=Homo sapiens OX=9606 GN=TNS3 PE=1 SV=2				#DIV/0!	#DIV/0!	#DIV/0!	#DIV/0!
Q99798	Aconitate hydratase, mitochondrial OS=Homo sapiens OX=9606 GN=ACO2 PE=1 SV=2				#DIV/0!	#DIV/0!	#DIV/0!	#DIV/0!
P46777	60S ribosomal protein L5 OS=Homo sapiens OX=9606 GN=RPL5 PE=1 SV=3				#DIV/0!	#DIV/0!	#DIV/0!	#DIV/0!
O15347	High mobility group protein B3 OS=Homo sapiens OX=9606 GN=HMGB3 PE=1 SV=4				#DIV/0!	#DIV/0!	#DIV/0!	#DIV/0!
Q96AG4	Leucine-rich repeat-containing protein 59 OS=Homo sapiens OX=9606 GN=LRRC59 PE=1 SV=1				#DIV/0!	#DIV/0!	#DIV/0!	#DIV/0!
P45880-1	Isoform 1 of Voltage-dependent anion-selective channel protein 2 OS=Homo sapiens OX=9606 GN=VDAC2				#DIV/0!	#DIV/0!	#DIV/0!	#DIV/0!
Q9Y265	RuvB-like 1 OS=Homo sapiens OX=9606 GN=RUVBL1 PE=1 SV=1				#DIV/0!	#DIV/0!	#DIV/0!	#DIV/0!
P00338-3	Isoform 3 of L-lactate dehydrogenase A chain OS=Homo sapiens OX=9606 GN=LDHA				#DIV/0!	#DIV/0!	#DIV/0!	#DIV/0!
O94776	Metastasis-associated protein MTA2 OS=Homo sapiens OX=9606 GN=MTA2 PE=1 SV=1				#DIV/0!	#DIV/0!	#DIV/0!	#DIV/0!
Q9UHD8	Septin-9 OS=Homo sapiens OX=9606 GN=SEPT9 PE=1 SV=2				#DIV/0!	#DIV/0!	#DIV/0!	#DIV/0!
Q96EL3	39S ribosomal protein L53, mitochondrial OS=Homo sapiens OX=9606 GN=MRPL53 PE=1 SV=1				#DIV/0!	#DIV/0!	#DIV/0!	#DIV/0!
Q9Y446-2	Isoform PKP3b of Plakophilin-3 OS=Homo sapiens OX=9606 GN=PKP3				#DIV/0!	#DIV/0!	#DIV/0!	#DIV/0!
Q99961	Endophilin-A2 OS=Homo sapiens OX=9606 GN=SH3GL1 PE=1 SV=1				#DIV/0!	#DIV/0!	#DIV/0!	#DIV/0!
Q13177	Serine/threonine-protein kinase PAK 2 OS=Homo sapiens OX=9606 GN=PAK2 PE=1 SV=3				#DIV/0!	#DIV/0!	#DIV/0!	#DIV/0!
P62191	26S proteasome regulatory subunit 4 OS=Homo sapiens OX=9606 GN=PSMC1 PE=1 SV=1				#DIV/0!	#DIV/0!	#DIV/0!	#DIV/0!
P49959-3	Isoform 3 of Double-strand break repair protein MRE11 OS=Homo sapiens OX=9606 GN=MRE11				#DIV/0!	#DIV/0!	#DIV/0!	#DIV/0!
Q13951-2	Isoform 2 of Core-binding factor subunit beta OS=Homo sapiens OX=9606 GN=CBFB				#DIV/0!	#DIV/0!	#DIV/0!	#DIV/0!
O75947	ATP synthase subunit d, mitochondrial OS=Homo sapiens OX=9606 GN=ATP5PD PE=1 SV=3				#DIV/0!	#DIV/0!	#DIV/0!	#DIV/0!
P18124	60S ribosomal protein L7 OS=Homo sapiens OX=9606 GN=RPL7 PE=1 SV=1				#DIV/0!	#DIV/0!	#DIV/0!	#DIV/0!
Q13185	Chromobox protein homolog 3 OS=Homo sapiens OX=9606 GN=CBX3 PE=1 SV=4				#DIV/0!	#DIV/0!	#DIV/0!	#DIV/0!
Q6PK04	Coiled-coil domain-containing protein 137 OS=Homo sapiens OX=9606 GN=CCDC137 PE=1 SV=1				#DIV/0!	#DIV/0!	#DIV/0!	#DIV/0!
Q9NX18	Succinate dehydrogenase assembly factor 2, mitochondrial OS=Homo sapiens OX=9606 GN=SDHAF2 PE=1 SV=1				#DIV/0!	#DIV/0!	#DIV/0!	#DIV/0!
P34932	Heat shock 70 kDa protein 4 OS=Homo sapiens OX=9606 GN=HSPA4 PE=1 SV=4				#DIV/0!	#DIV/0!	#DIV/0!	#DIV/0!
P35222	Catenin beta-1 OS=Homo sapiens OX=9606 GN=CTNNB1 PE=1 SV=1				#DIV/0!	#DIV/0!	#DIV/0!	#DIV/0!
Q9NX63	MICOS complex subunit MIC19 OS=Homo sapiens OX=9606 GN=CHCHD3 PE=1 SV=1				#DIV/0!	#DIV/0!	#DIV/0!	#DIV/0!
Q9UJZ1	Stomatin-like protein 2, mitochondrial OS=Homo sapiens OX=9606 GN=STOML2 PE=1 SV=1				#DIV/0!	#DIV/0!	#DIV/0!	#DIV/0!
Q9UKV3	Apoptotic chromatin condensation inducer in the nucleus OS=Homo sapiens OX=9606 GN=ACIN1 PE=1 SV=2				#DIV/0!	#DIV/0!	#DIV/0!	#DIV/0!
P14735	Insulin-degrading enzyme OS=Homo sapiens OX=9606 GN=IDE PE=1 SV=4				#DIV/0!	#DIV/0!	#DIV/0!	#DIV/0!
P48637	Glutathione synthetase OS=Homo sapiens OX=9606 GN=GSS PE=1 SV=1		6.214		6.214	2.63552	#DIV/0!	#DIV/0!
P50454	Serpin H1 OS=Homo sapiens OX=9606 GN=SERPINH1 PE=1 SV=2				#DIV/0!	#DIV/0!	#DIV/0!	#DIV/0!
Q9BWF3	RNA-binding protein 4 OS=Homo sapiens OX=9606 GN=RBM4 PE=1 SV=1				#DIV/0!	#DIV/0!	#DIV/0!	#DIV/0!
P49207	60S ribosomal protein L34 OS=Homo sapiens OX=9606 GN=RPL34 PE=1 SV=3				#DIV/0!	#DIV/0!	#DIV/0!	#DIV/0!
Q9Y5J7	Mitochondrial import inner membrane translocase subunit Tim9 OS=Homo sapiens OX=9606 GN=TIMM9 PE=1 SV=1				#DIV/0!	#DIV/0!	#DIV/0!	#DIV/0!
P57740	Nuclear pore complex protein Nup107 OS=Homo sapiens OX=9606 GN=NUP107 PE=1 SV=1				#DIV/0!	#DIV/0!	#DIV/0!	#DIV/0!
P14854	Cytochrome c oxidase subunit 6B1 OS=Homo sapiens OX=9606 GN=COX6B1 PE=1 SV=2				#DIV/0!	#DIV/0!	#DIV/0!	#DIV/0!
P28290	Protein ITPRID2 OS=Homo sapiens OX=9606 GN=ITPRID2 PE=1 SV=3				#DIV/0!	#DIV/0!	#DIV/0!	#DIV/0!
P26447	Protein S100-A4 OS=Homo sapiens OX=9606 GN=S100A4 PE=1 SV=1				#DIV/0!	#DIV/0!	#DIV/0!	#DIV/0!
P53999	Activated RNA polymerase II transcriptional coactivator p15 OS=Homo sapiens OX=9606 GN=SUB1 PE=1 SV=3				#DIV/0!	#DIV/0!	#DIV/0!	#DIV/0!
Q9UHV9	Prefoldin subunit 2 OS=Homo sapiens OX=9606 GN=PFDN2 PE=1 SV=1				#DIV/0!	#DIV/0!	#DIV/0!	#DIV/0!
Q9H910-3	Isoform 3 of Jupiter microtubule associated homolog 2 OS=Homo sapiens OX=9606 GN=JPT2				#DIV/0!	#DIV/0!	#DIV/0!	#DIV/0!
P52907	F-actin-capping protein subunit alpha-1 OS=Homo sapiens OX=9606 GN=CAPZA1 PE=1 SV=3				#DIV/0!	#DIV/0!	#DIV/0!	#DIV/0!
P62857	40S ribosomal protein S28 OS=Homo sapiens OX=9606 GN=RPS28 PE=1 SV=1				#DIV/0!	#DIV/0!	#DIV/0!	#DIV/0!
P50914	60S ribosomal protein L14 OS=Homo sapiens OX=9606 GN=RPL14 PE=1 SV=4				#DIV/0!	#DIV/0!	#DIV/0!	#DIV/0!
P82979	SAP domain-containing ribonucleoprotein OS=Homo sapiens OX=9606 GN=SARNP PE=1 SV=3				#DIV/0!	#DIV/0!	#DIV/0!	#DIV/0!
P46937-9	Isoform 9 of Transcriptional coactivator YAP1 OS=Homo sapiens OX=9606 GN=YAP1				#DIV/0!	#DIV/0!	#DIV/0!	#DIV/0!
Q9Y5M8	Signal recognition particle receptor subunit beta OS=Homo sapiens OX=9606 GN=SRPRB PE=1 SV=3				#DIV/0!	#DIV/0!	#DIV/0!	#DIV/0!
Q8NC51	Plasminogen activator inhibitor 1 RNA-binding protein OS=Homo sapiens OX=9606 GN=SERBP1 PE=1 SV=2				#DIV/0!	#DIV/0!	#DIV/0!	#DIV/0!
Q9Y2W1	Thyroid hormone receptor-associated protein 3 OS=Homo sapiens OX=9606 GN=THRAP3 PE=1 SV=2				#DIV/0!	#DIV/0!	#DIV/0!	#DIV/0!
A8MWD9	Putative small nuclear ribonucleoprotein G-like protein 15 OS=Homo sapiens OX=9606 GN=SNRPGP15 PE=5 SV=2				#DIV/0!	#DIV/0!	#DIV/0!	#DIV/0!
Q9H4L4	Sentrin-specific protease 3 OS=Homo sapiens OX=9606 GN=SENP3 PE=1 SV=2				#DIV/0!	#DIV/0!	#DIV/0!	#DIV/0!
P98175-5	Isoform 5 of RNA-binding protein 10 OS=Homo sapiens OX=9606 GN=RBM10				#DIV/0!	#DIV/0!	#DIV/0!	#DIV/0!
O75607	Nucleoplasmin-3 OS=Homo sapiens OX=9606 GN=NPM3 PE=1 SV=3				#DIV/0!	#DIV/0!	#DIV/0!	#DIV/0!
Q9BVJ6	U3 small nucleolar RNA-associated protein 14 homolog A OS=Homo sapiens OX=9606 GN=UTP14A PE=1 SV=1				#DIV/0!	#DIV/0!	#DIV/0!	#DIV/0!
P27816	Microtubule-associated protein 4 OS=Homo sapiens OX=9606 GN=MAP4 PE=1 SV=3				#DIV/0!	#DIV/0!	#DIV/0!	#DIV/0!
P42167	Lamina-associated polypeptide 2, isoforms beta/gamma OS=Homo sapiens OX=9606 GN=TMPO PE=1 SV=2				#DIV/0!	#DIV/0!	#DIV/0!	#DIV/0!
Q1KMD3	Heterogeneous nuclear ribonucleoprotein U-like protein 2 OS=Homo sapiens OX=9606 GN=HNRNPUL2 PE=1 SV=1				#DIV/0!	#DIV/0!	#DIV/0!	#DIV/0!
P0C7P4	Putative cytochrome b-c1 complex subunit Rieske-like protein 1 OS=Homo sapiens OX=9606 GN=UQCRFS1P1 PE=5 SV=1				#DIV/0!	#DIV/0!	#DIV/0!	#DIV/0!
Q16637	Survival motor neuron protein OS=Homo sapiens OX=9606 GN=SMN1 PE=1 SV=1				#DIV/0!	#DIV/0!	#DIV/0!	#DIV/0!
Q01081	Splicing factor U2AF 35 kDa subunit OS=Homo sapiens OX=9606 GN=U2AF1 PE=1 SV=3				#DIV/0!	#DIV/0!	#DIV/0!	#DIV/0!
Q9BRP8	Partner of Y14 and mago OS=Homo sapiens OX=9606 GN=PYM1 PE=1 SV=1				#DIV/0!	#DIV/0!	#DIV/0!	#DIV/0!
Q92947	Glutaryl-CoA dehydrogenase, mitochondrial OS=Homo sapiens OX=9606 GN=GCDH PE=1 SV=1				#DIV/0!	#DIV/0!	#DIV/0!	#DIV/0!
P08195-4	Isoform 4 of 4F2 cell-surface antigen heavy chain OS=Homo sapiens OX=9606 GN=SLC3A2				#DIV/0!	#DIV/0!	#DIV/0!	#DIV/0!
P50990	T-complex protein 1 subunit theta OS=Homo sapiens OX=9606 GN=CCT8 PE=1 SV=4				#DIV/0!	#DIV/0!	#DIV/0!	#DIV/0!
P18583-9	Isoform I of Protein SON OS=Homo sapiens OX=9606 GN=SON				#DIV/0!	#DIV/0!	#DIV/0!	#DIV/0!
Q6P1L8	39S ribosomal protein L14, mitochondrial OS=Homo sapiens OX=9606 GN=MRPL14 PE=1 SV=1				#DIV/0!	#DIV/0!	#DIV/0!	#DIV/0!
P46776	60S ribosomal protein L27a OS=Homo sapiens OX=9606 GN=RPL27A PE=1 SV=2				#DIV/0!	#DIV/0!	#DIV/0!	#DIV/0!
O14773	Tripeptidyl-peptidase 1 OS=Homo sapiens OX=9606 GN=TPP1 PE=1 SV=2				#DIV/0!	#DIV/0!	#DIV/0!	#DIV/0!
Q8IVS2	Malonyl-CoA-acyl carrier protein transacylase, mitochondrial OS=Homo sapiens OX=9606 GN=MCAT PE=1 SV=2				#DIV/0!	#DIV/0!	#DIV/0!	#DIV/0!
P82970	High mobility group nucleosome-binding domain-containing protein 5 OS=Homo sapiens OX=9606 GN=HMGN5 PE=1 SV=1				#DIV/0!	#DIV/0!	#DIV/0!	#DIV/0!
Q96C19	EF-hand domain-containing protein D2 OS=Homo sapiens OX=9606 GN=EFHD2 PE=1 SV=1				#DIV/0!	#DIV/0!	#DIV/0!	#DIV/0!
P09382	Galectin-1 OS=Homo sapiens OX=9606 GN=LGALS1 PE=1 SV=2				#DIV/0!	#DIV/0!	#DIV/0!	#DIV/0!
Q8NC56	LEM domain-containing protein 2 OS=Homo sapiens OX=9606 GN=LEMD2 PE=1 SV=1				#DIV/0!	#DIV/0!	#DIV/0!	#DIV/0!
P53621-2	Isoform 2 of Coatomer subunit alpha OS=Homo sapiens OX=9606 GN=COPA				#DIV/0!	#DIV/0!	#DIV/0!	#DIV/0!
P11413-2	Isoform Long of Glucose-6-phosphate 1-dehydrogenase OS=Homo sapiens OX=9606 GN=G6PD				#DIV/0!	#DIV/0!	#DIV/0!	#DIV/0!
P12429	Annexin A3 OS=Homo sapiens OX=9606 GN=ANXA3 PE=1 SV=3				#DIV/0!	#DIV/0!	#DIV/0!	#DIV/0!
Q8TCS8	Polyribonucleotide nucleotidyltransferase 1, mitochondrial OS=Homo sapiens OX=9606 GN=PNPT1 PE=1 SV=2				#DIV/0!	#DIV/0!	#DIV/0!	#DIV/0!
P13674-2	Isoform 2 of Prolyl 4-hydroxylase subunit alpha-1 OS=Homo sapiens OX=9606 GN=P4HA1				#DIV/0!	#DIV/0!	#DIV/0!	#DIV/0!
P18754-2	Isoform 2 of Regulator of chromosome condensation OS=Homo sapiens OX=9606 GN=RCC1				#DIV/0!	#DIV/0!	#DIV/0!	#DIV/0!
Q9H6T3	RNA polymerase II-associated protein 3 OS=Homo sapiens OX=9606 GN=RPAP3 PE=1 SV=2				#DIV/0!	#DIV/0!	#DIV/0!	#DIV/0!
Q9H6Z4	Ran-binding protein 3 OS=Homo sapiens OX=9606 GN=RANBP3 PE=1 SV=1				#DIV/0!	#DIV/0!	#DIV/0!	#DIV/0!
P18206	Vinculin OS=Homo sapiens OX=9606 GN=VCL PE=1 SV=4			17.509	17.509	4.13002	#DIV/0!	#DIV/0!
P78417	Glutathione S-transferase omega-1 OS=Homo sapiens OX=9606 GN=GSTO1 PE=1 SV=2				#DIV/0!	#DIV/0!	#DIV/0!	#DIV/0!
Q9HB07	UPF0160 protein MYG1, mitochondrial OS=Homo sapiens OX=9606 GN=C12orf10 PE=1 SV=2				#DIV/0!	#DIV/0!	#DIV/0!	#DIV/0!
P18858	DNA ligase 1 OS=Homo sapiens OX=9606 GN=LIG1 PE=1 SV=1				#DIV/0!	#DIV/0!	#DIV/0!	#DIV/0!
Q07666	KH domain-containing, RNA-binding, signal transduction-associated protein 1 OS=Homo sapiens OX=9606 GN=KHDRBS1 PE=1 SV=1				#DIV/0!	#DIV/0!	#DIV/0!	#DIV/0!
Q13409	Cytoplasmic dynein 1 intermediate chain 2 OS=Homo sapiens OX=9606 GN=DYNC1I2 PE=1 SV=3				#DIV/0!	#DIV/0!	#DIV/0!	#DIV/0!
Q8N1G4	Leucine-rich repeat-containing protein 47 OS=Homo sapiens OX=9606 GN=LRRC47 PE=1 SV=1				#DIV/0!	#DIV/0!	#DIV/0!	#DIV/0!
Q8WUM0	Nuclear pore complex protein Nup133 OS=Homo sapiens OX=9606 GN=NUP133 PE=1 SV=2				#DIV/0!	#DIV/0!	#DIV/0!	#DIV/0!
P69905	Hemoglobin subunit alpha OS=Homo sapiens OX=9606 GN=HBA1 PE=1 SV=2				#DIV/0!	#DIV/0!	#DIV/0!	#DIV/0!
Q9BQ39	ATP-dependent RNA helicase DDX50 OS=Homo sapiens OX=9606 GN=DDX50 PE=1 SV=1				#DIV/0!	#DIV/0!	#DIV/0!	#DIV/0!
O43399-7	Isoform 7 of Tumor protein D54 OS=Homo sapiens OX=9606 GN=TPD52L2				#DIV/0!	#DIV/0!	#DIV/0!	#DIV/0!
P37108	Signal recognition particle 14 kDa protein OS=Homo sapiens OX=9606 GN=SRP14 PE=1 SV=2				#DIV/0!	#DIV/0!	#DIV/0!	#DIV/0!
Q92734	Protein TFG OS=Homo sapiens OX=9606 GN=TFG PE=1 SV=2				#DIV/0!	#DIV/0!	#DIV/0!	#DIV/0!
Q96C01	Protein FAM136A OS=Homo sapiens OX=9606 GN=FAM136A PE=1 SV=1				#DIV/0!	#DIV/0!	#DIV/0!	#DIV/0!
P55036	26S proteasome non-ATPase regulatory subunit 4 OS=Homo sapiens OX=9606 GN=PSMD4 PE=1 SV=1				#DIV/0!	#DIV/0!	#DIV/0!	#DIV/0!
P04259	Keratin, type II cytoskeletal 6B OS=Homo sapiens OX=9606 GN=KRT6B PE=1 SV=5				#DIV/0!	#DIV/0!	#DIV/0!	#DIV/0!
O75643	U5 small nuclear ribonucleoprotein 200 kDa helicase OS=Homo sapiens OX=9606 GN=SNRNP200 PE=1 SV=2				#DIV/0!	#DIV/0!	#DIV/0!	#DIV/0!
Q99536	Synaptic vesicle membrane protein VAT-1 homolog OS=Homo sapiens OX=9606 GN=VAT1 PE=1 SV=2				#DIV/0!	#DIV/0!	#DIV/0!	#DIV/0!
Q92925	SWI/SNF-related matrix-associated actin-dependent regulator of chromatin subfamily D member 2 OS=Homo sapiens OX=9606 GN=SMARCD2 PE=1 SV=3				#DIV/0!	#DIV/0!	#DIV/0!	#DIV/0!
P22695	Cytochrome b-c1 complex subunit 2, mitochondrial OS=Homo sapiens OX=9606 GN=UQCRC2 PE=1 SV=3				#DIV/0!	#DIV/0!	#DIV/0!	#DIV/0!
Q969H8	Myeloid-derived growth factor OS=Homo sapiens OX=9606 GN=MYDGF PE=1 SV=1				#DIV/0!	#DIV/0!	#DIV/0!	#DIV/0!
Q9BXP5	Serrate RNA effector molecule homolog OS=Homo sapiens OX=9606 GN=SRRT PE=1 SV=1				#DIV/0!	#DIV/0!	#DIV/0!	#DIV/0!
P33316	Deoxyuridine 5'-triphosphate nucleotidohydrolase, mitochondrial OS=Homo sapiens OX=9606 GN=DUT PE=1 SV=4				#DIV/0!	#DIV/0!	#DIV/0!	#DIV/0!
P41236	Protein phosphatase inhibitor 2 OS=Homo sapiens OX=9606 GN=PPP1R2 PE=1 SV=2				#DIV/0!	#DIV/0!	#DIV/0!	#DIV/0!
P31942	Heterogeneous nuclear ribonucleoprotein H3 OS=Homo sapiens OX=9606 GN=HNRNPH3 PE=1 SV=2				#DIV/0!	#DIV/0!	#DIV/0!	#DIV/0!
P48730	Casein kinase I isoform delta OS=Homo sapiens OX=9606 GN=CSNK1D PE=1 SV=2				#DIV/0!	#DIV/0!	#DIV/0!	#DIV/0!
P59998-3	Isoform 3 of Actin-related protein 2/3 complex subunit 4 OS=Homo sapiens OX=9606 GN=ARPC4				#DIV/0!	#DIV/0!	#DIV/0!	#DIV/0!
Q9NYJ1-2	Isoform 2 of Cytochrome c oxidase assembly factor 4 homolog, mitochondrial OS=Homo sapiens OX=9606 GN=COA4				#DIV/0!	#DIV/0!	#DIV/0!	#DIV/0!
Q99714	3-hydroxyacyl-CoA dehydrogenase type-2 OS=Homo sapiens OX=9606 GN=HSD17B10 PE=1 SV=3				#DIV/0!	#DIV/0!	#DIV/0!	#DIV/0!
Q49A26	Putative oxidoreductase GLYR1 OS=Homo sapiens OX=9606 GN=GLYR1 PE=1 SV=4				#DIV/0!	#DIV/0!	#DIV/0!	#DIV/0!
P49903	Selenide, water dikinase 1 OS=Homo sapiens OX=9606 GN=SEPHS1 PE=1 SV=2				#DIV/0!	#DIV/0!	#DIV/0!	#DIV/0!
Q13347	Eukaryotic translation initiation factor 3 subunit I OS=Homo sapiens OX=9606 GN=EIF3I PE=1 SV=1				#DIV/0!	#DIV/0!	#DIV/0!	#DIV/0!
Q08211	ATP-dependent RNA helicase A OS=Homo sapiens OX=9606 GN=DHX9 PE=1 SV=4				#DIV/0!	#DIV/0!	#DIV/0!	#DIV/0!
P25685	DnaJ homolog subfamily B member 1 OS=Homo sapiens OX=9606 GN=DNAJB1 PE=1 SV=4				#DIV/0!	#DIV/0!	#DIV/0!	#DIV/0!
Q7KZ85	Transcription elongation factor SPT6 OS=Homo sapiens OX=9606 GN=SUPT6H PE=1 SV=2				#DIV/0!	#DIV/0!	#DIV/0!	#DIV/0!
P60866-2	Isoform 2 of 40S ribosomal protein S20 OS=Homo sapiens OX=9606 GN=RPS20				#DIV/0!	#DIV/0!	#DIV/0!	#DIV/0!
Q01469	Fatty acid-binding protein 5 OS=Homo sapiens OX=9606 GN=FABP5 PE=1 SV=3				#DIV/0!	#DIV/0!	#DIV/0!	#DIV/0!
Q8TCD5	5'(3')-deoxyribonucleotidase, cytosolic type OS=Homo sapiens OX=9606 GN=NT5C PE=1 SV=2				#DIV/0!	#DIV/0!	#DIV/0!	#DIV/0!
P17987	T-complex protein 1 subunit alpha OS=Homo sapiens OX=9606 GN=TCP1 PE=1 SV=1				#DIV/0!	#DIV/0!	#DIV/0!	#DIV/0!
Q5RKV6	Exosome complex component MTR3 OS=Homo sapiens OX=9606 GN=EXOSC6 PE=1 SV=1				#DIV/0!	#DIV/0!	#DIV/0!	#DIV/0!
Q9NYL4	Peptidyl-prolyl cis-trans isomerase FKBP11 OS=Homo sapiens OX=9606 GN=FKBP11 PE=1 SV=1				#DIV/0!	#DIV/0!	#DIV/0!	#DIV/0!
O00193	Small acidic protein OS=Homo sapiens OX=9606 GN=SMAP PE=1 SV=1				#DIV/0!	#DIV/0!	#DIV/0!	#DIV/0!
Q9UGI8	Testin OS=Homo sapiens OX=9606 GN=TES PE=1 SV=1				#DIV/0!	#DIV/0!	#DIV/0!	#DIV/0!
Q99623	Prohibitin-2 OS=Homo sapiens OX=9606 GN=PHB2 PE=1 SV=2				#DIV/0!	#DIV/0!	#DIV/0!	#DIV/0!
P31153	S-adenosylmethionine synthase isoform type-2 OS=Homo sapiens OX=9606 GN=MAT2A PE=1 SV=1				#DIV/0!	#DIV/0!	#DIV/0!	#DIV/0!
Q9UBE0	SUMO-activating enzyme subunit 1 OS=Homo sapiens OX=9606 GN=SAE1 PE=1 SV=1				#DIV/0!	#DIV/0!	#DIV/0!	#DIV/0!
O43175	D-3-phosphoglycerate dehydrogenase OS=Homo sapiens OX=9606 GN=PHGDH PE=1 SV=4				#DIV/0!	#DIV/0!	#DIV/0!	#DIV/0!
P62906	60S ribosomal protein L10a OS=Homo sapiens OX=9606 GN=RPL10A PE=1 SV=2				#DIV/0!	#DIV/0!	#DIV/0!	#DIV/0!
P55769	NHP2-like protein 1 OS=Homo sapiens OX=9606 GN=SNU13 PE=1 SV=3				#DIV/0!	#DIV/0!	#DIV/0!	#DIV/0!
Q9UDY2-7	Isoform 7 of Tight junction protein ZO-2 OS=Homo sapiens OX=9606 GN=TJP2				#DIV/0!	#DIV/0!	#DIV/0!	#DIV/0!
P62910	60S ribosomal protein L32 OS=Homo sapiens OX=9606 GN=RPL32 PE=1 SV=2				#DIV/0!	#DIV/0!	#DIV/0!	#DIV/0!
P06753-2	Isoform 2 of Tropomyosin alpha-3 chain OS=Homo sapiens OX=9606 GN=TPM3				#DIV/0!	#DIV/0!	#DIV/0!	#DIV/0!
Q9C0C2	182 kDa tankyrase-1-binding protein OS=Homo sapiens OX=9606 GN=TNKS1BP1 PE=1 SV=4				#DIV/0!	#DIV/0!	#DIV/0!	#DIV/0!
P11766	Alcohol dehydrogenase class-3 OS=Homo sapiens OX=9606 GN=ADH5 PE=1 SV=4				#DIV/0!	#DIV/0!	#DIV/0!	#DIV/0!
Q53F19	Nuclear cap-binding protein subunit 3 OS=Homo sapiens OX=9606 GN=NCBP3 PE=1 SV=2				#DIV/0!	#DIV/0!	#DIV/0!	#DIV/0!
P22307	Non-specific lipid-transfer protein OS=Homo sapiens OX=9606 GN=SCP2 PE=1 SV=2				#DIV/0!	#DIV/0!	#DIV/0!	#DIV/0!
Q27J81	Inverted formin-2 OS=Homo sapiens OX=9606 GN=INF2 PE=1 SV=2				#DIV/0!	#DIV/0!	#DIV/0!	#DIV/0!
Q13126-2	Isoform 2 of S-methyl-5'-thioadenosine phosphorylase OS=Homo sapiens OX=9606 GN=MTAP				#DIV/0!	#DIV/0!	#DIV/0!	#DIV/0!
Q15181	Inorganic pyrophosphatase OS=Homo sapiens OX=9606 GN=PPA1 PE=1 SV=2				#DIV/0!	#DIV/0!	#DIV/0!	#DIV/0!
O94842	TOX high mobility group box family member 4 OS=Homo sapiens OX=9606 GN=TOX4 PE=1 SV=1				#DIV/0!	#DIV/0!	#DIV/0!	#DIV/0!
Q99590	Protein SCAF11 OS=Homo sapiens OX=9606 GN=SCAF11 PE=1 SV=2				#DIV/0!	#DIV/0!	#DIV/0!	#DIV/0!
P21796	Voltage-dependent anion-selective channel protein 1 OS=Homo sapiens OX=9606 GN=VDAC1 PE=1 SV=2				#DIV/0!	#DIV/0!	#DIV/0!	#DIV/0!
P62879	Guanine nucleotide-binding protein G(I)/G(S)/G(T) subunit beta-2 OS=Homo sapiens OX=9606 GN=GNB2 PE=1 SV=3				#DIV/0!	#DIV/0!	#DIV/0!	#DIV/0!
P17980	26S proteasome regulatory subunit 6A OS=Homo sapiens OX=9606 GN=PSMC3 PE=1 SV=3				#DIV/0!	#DIV/0!	#DIV/0!	#DIV/0!
P31040	Succinate dehydrogenase [ubiquinone] flavoprotein subunit, mitochondrial OS=Homo sapiens OX=9606 GN=SDHA PE=1 SV=2				#DIV/0!	#DIV/0!	#DIV/0!	#DIV/0!
Q15185	Prostaglandin E synthase 3 OS=Homo sapiens OX=9606 GN=PTGES3 PE=1 SV=1				#DIV/0!	#DIV/0!	#DIV/0!	#DIV/0!
P06493	Cyclin-dependent kinase 1 OS=Homo sapiens OX=9606 GN=CDK1 PE=1 SV=3				#DIV/0!	#DIV/0!	#DIV/0!	#DIV/0!
P46782	40S ribosomal protein S5 OS=Homo sapiens OX=9606 GN=RPS5 PE=1 SV=4				#DIV/0!	#DIV/0!	#DIV/0!	#DIV/0!
P22087	rRNA 2'-O-methyltransferase fibrillarin OS=Homo sapiens OX=9606 GN=FBL PE=1 SV=2				#DIV/0!	#DIV/0!	#DIV/0!	#DIV/0!
P63244	Receptor of activated protein C kinase 1 OS=Homo sapiens OX=9606 GN=RACK1 PE=1 SV=3				#DIV/0!	#DIV/0!	#DIV/0!	#DIV/0!
P62310	U6 snRNA-associated Sm-like protein LSm3 OS=Homo sapiens OX=9606 GN=LSM3 PE=1 SV=2				#DIV/0!	#DIV/0!	#DIV/0!	#DIV/0!
Q8NFH5	Nucleoporin NUP35 OS=Homo sapiens OX=9606 GN=NUP35 PE=1 SV=1				#DIV/0!	#DIV/0!	#DIV/0!	#DIV/0!
Q9NWH9	SAFB-like transcription modulator OS=Homo sapiens OX=9606 GN=SLTM PE=1 SV=2				#DIV/0!	#DIV/0!	#DIV/0!	#DIV/0!
Q9C0B5	Palmitoyltransferase ZDHHC5 OS=Homo sapiens OX=9606 GN=ZDHHC5 PE=1 SV=2				#DIV/0!	#DIV/0!	#DIV/0!	#DIV/0!
Q15007	Pre-mRNA-splicing regulator WTAP OS=Homo sapiens OX=9606 GN=WTAP PE=1 SV=2				#DIV/0!	#DIV/0!	#DIV/0!	#DIV/0!
Q96ST3	Paired amphipathic helix protein Sin3a OS=Homo sapiens OX=9606 GN=SIN3A PE=1 SV=2				#DIV/0!	#DIV/0!	#DIV/0!	#DIV/0!
O00303	Eukaryotic translation initiation factor 3 subunit F OS=Homo sapiens OX=9606 GN=EIF3F PE=1 SV=1				#DIV/0!	#DIV/0!	#DIV/0!	#DIV/0!
P14923	Junction plakoglobin OS=Homo sapiens OX=9606 GN=JUP PE=1 SV=3				#DIV/0!	#DIV/0!	#DIV/0!	#DIV/0!
P23588	Eukaryotic translation initiation factor 4B OS=Homo sapiens OX=9606 GN=EIF4B PE=1 SV=2				#DIV/0!	#DIV/0!	#DIV/0!	#DIV/0!
P18077	60S ribosomal protein L35a OS=Homo sapiens OX=9606 GN=RPL35A PE=1 SV=2				#DIV/0!	#DIV/0!	#DIV/0!	#DIV/0!
P49189-3	Isoform 3 of 4-trimethylaminobutyraldehyde dehydrogenase OS=Homo sapiens OX=9606 GN=ALDH9A1				#DIV/0!	#DIV/0!	#DIV/0!	#DIV/0!
Q03252	Lamin-B2 OS=Homo sapiens OX=9606 GN=LMNB2 PE=1 SV=4				#DIV/0!	#DIV/0!	#DIV/0!	#DIV/0!
Q6IAA8	Ragulator complex protein LAMTOR1 OS=Homo sapiens OX=9606 GN=LAMTOR1 PE=1 SV=2				#DIV/0!	#DIV/0!	#DIV/0!	#DIV/0!
P13995	Bifunctional methylenetetrahydrofolate dehydrogenase/cyclohydrolase, mitochondrial OS=Homo sapiens OX=9606 GN=MTHFD2 PE=1 SV=2				#DIV/0!	#DIV/0!	#DIV/0!	#DIV/0!
Q99848	Probable rRNA-processing protein EBP2 OS=Homo sapiens OX=9606 GN=EBNA1BP2 PE=1 SV=2				#DIV/0!	#DIV/0!	#DIV/0!	#DIV/0!
O43395	U4/U6 small nuclear ribonucleoprotein Prp3 OS=Homo sapiens OX=9606 GN=PRPF3 PE=1 SV=2				#DIV/0!	#DIV/0!	#DIV/0!	#DIV/0!
P38606	V-type proton ATPase catalytic subunit A OS=Homo sapiens OX=9606 GN=ATP6V1A PE=1 SV=2				#DIV/0!	#DIV/0!	#DIV/0!	#DIV/0!
P61981	14-3-3 protein gamma OS=Homo sapiens OX=9606 GN=YWHAG PE=1 SV=2				#DIV/0!	#DIV/0!	#DIV/0!	#DIV/0!
Q9NPQ8-3	Isoform 3 of Synembryn-A OS=Homo sapiens OX=9606 GN=RIC8A				#DIV/0!	#DIV/0!	#DIV/0!	#DIV/0!
O95139	NADH dehydrogenase [ubiquinone] 1 beta subcomplex subunit 6 OS=Homo sapiens OX=9606 GN=NDUFB6 PE=1 SV=3				#DIV/0!	#DIV/0!	#DIV/0!	#DIV/0!
P11908-2	Isoform 2 of Ribose-phosphate pyrophosphokinase 2 OS=Homo sapiens OX=9606 GN=PRPS2				#DIV/0!	#DIV/0!	#DIV/0!	#DIV/0!
Q96ME7	Zinc finger protein 512 OS=Homo sapiens OX=9606 GN=ZNF512 PE=1 SV=2				#DIV/0!	#DIV/0!	#DIV/0!	#DIV/0!
P19623	Spermidine synthase OS=Homo sapiens OX=9606 GN=SRM PE=1 SV=1				#DIV/0!	#DIV/0!	#DIV/0!	#DIV/0!
P35250	Replication factor C subunit 2 OS=Homo sapiens OX=9606 GN=RFC2 PE=1 SV=3				#DIV/0!	#DIV/0!	#DIV/0!	#DIV/0!
Q9H3N1	Thioredoxin-related transmembrane protein 1 OS=Homo sapiens OX=9606 GN=TMX1 PE=1 SV=1				#DIV/0!	#DIV/0!	#DIV/0!	#DIV/0!
Q02218	2-oxoglutarate dehydrogenase, mitochondrial OS=Homo sapiens OX=9606 GN=OGDH PE=1 SV=3				#DIV/0!	#DIV/0!	#DIV/0!	#DIV/0!
P13073	Cytochrome c oxidase subunit 4 isoform 1, mitochondrial OS=Homo sapiens OX=9606 GN=COX4I1 PE=1 SV=1				#DIV/0!	#DIV/0!	#DIV/0!	#DIV/0!
Q9UKV5	E3 ubiquitin-protein ligase AMFR OS=Homo sapiens OX=9606 GN=AMFR PE=1 SV=2				#DIV/0!	#DIV/0!	#DIV/0!	#DIV/0!
Q16643-3	Isoform 3 of Drebrin OS=Homo sapiens OX=9606 GN=DBN1				#DIV/0!	#DIV/0!	#DIV/0!	#DIV/0!
P35527	Keratin, type I cytoskeletal 9 OS=Homo sapiens OX=9606 GN=KRT9 PE=1 SV=3				#DIV/0!	#DIV/0!	#DIV/0!	#DIV/0!
Q8NBJ7	Inactive C-alpha-formylglycine-generating enzyme 2 OS=Homo sapiens OX=9606 GN=SUMF2 PE=1 SV=2				#DIV/0!	#DIV/0!	#DIV/0!	#DIV/0!
P30876	DNA-directed RNA polymerase II subunit RPB2 OS=Homo sapiens OX=9606 GN=POLR2B PE=1 SV=1				#DIV/0!	#DIV/0!	#DIV/0!	#DIV/0!
O75083	WD repeat-containing protein 1 OS=Homo sapiens OX=9606 GN=WDR1 PE=1 SV=4				#DIV/0!	#DIV/0!	#DIV/0!	#DIV/0!
Q14152	Eukaryotic translation initiation factor 3 subunit A OS=Homo sapiens OX=9606 GN=EIF3A PE=1 SV=1				#DIV/0!	#DIV/0!	#DIV/0!	#DIV/0!
Q9UMR2	ATP-dependent RNA helicase DDX19B OS=Homo sapiens OX=9606 GN=DDX19B PE=1 SV=1				#DIV/0!	#DIV/0!	#DIV/0!	#DIV/0!
Q9H3K6	BolA-like protein 2 OS=Homo sapiens OX=9606 GN=BOLA2 PE=1 SV=1				#DIV/0!	#DIV/0!	#DIV/0!	#DIV/0!
P13489	Ribonuclease inhibitor OS=Homo sapiens OX=9606 GN=RNH1 PE=1 SV=2				#DIV/0!	#DIV/0!	#DIV/0!	#DIV/0!
P50552	Vasodilator-stimulated phosphoprotein OS=Homo sapiens OX=9606 GN=VASP PE=1 SV=3				#DIV/0!	#DIV/0!	#DIV/0!	#DIV/0!
Q6RFH5	WD repeat-containing protein 74 OS=Homo sapiens OX=9606 GN=WDR74 PE=1 SV=1				#DIV/0!	#DIV/0!	#DIV/0!	#DIV/0!
O00217	NADH dehydrogenase [ubiquinone] iron-sulfur protein 8, mitochondrial OS=Homo sapiens OX=9606 GN=NDUFS8 PE=1 SV=1				#DIV/0!	#DIV/0!	#DIV/0!	#DIV/0!
P62273	40S ribosomal protein S29 OS=Homo sapiens OX=9606 GN=RPS29 PE=1 SV=2				#DIV/0!	#DIV/0!	#DIV/0!	#DIV/0!
P0CG12	Decreased expression in renal and prostate cancer protein OS=Homo sapiens OX=9606 GN=DERPC PE=1 SV=1				#DIV/0!	#DIV/0!	#DIV/0!	#DIV/0!
P54578	Ubiquitin carboxyl-terminal hydrolase 14 OS=Homo sapiens OX=9606 GN=USP14 PE=1 SV=3				#DIV/0!	#DIV/0!	#DIV/0!	#DIV/0!
Q9NRR5	Ubiquilin-4 OS=Homo sapiens OX=9606 GN=UBQLN4 PE=1 SV=2				#DIV/0!	#DIV/0!	#DIV/0!	#DIV/0!
P56537	Eukaryotic translation initiation factor 6 OS=Homo sapiens OX=9606 GN=EIF6 PE=1 SV=1				#DIV/0!	#DIV/0!	#DIV/0!	#DIV/0!
P42677	40S ribosomal protein S27 OS=Homo sapiens OX=9606 GN=RPS27 PE=1 SV=3				#DIV/0!	#DIV/0!	#DIV/0!	#DIV/0!
P13746-2	Isoform 2 of HLA class I histocompatibility antigen, A-11 alpha chain OS=Homo sapiens OX=9606 GN=HLA-A				#DIV/0!	#DIV/0!	#DIV/0!	#DIV/0!
Q15021	Condensin complex subunit 1 OS=Homo sapiens OX=9606 GN=NCAPD2 PE=1 SV=3				#DIV/0!	#DIV/0!	#DIV/0!	#DIV/0!
P35244	Replication protein A 14 kDa subunit OS=Homo sapiens OX=9606 GN=RPA3 PE=1 SV=1				#DIV/0!	#DIV/0!	#DIV/0!	#DIV/0!
Q9Y6C9	Mitochondrial carrier homolog 2 OS=Homo sapiens OX=9606 GN=MTCH2 PE=1 SV=1				#DIV/0!	#DIV/0!	#DIV/0!	#DIV/0!
Q13838-2	Isoform 2 of Spliceosome RNA helicase DDX39B OS=Homo sapiens OX=9606 GN=DDX39B				#DIV/0!	#DIV/0!	#DIV/0!	#DIV/0!
Q96C90	Protein phosphatase 1 regulatory subunit 14B OS=Homo sapiens OX=9606 GN=PPP1R14B PE=1 SV=3				#DIV/0!	#DIV/0!	#DIV/0!	#DIV/0!
Q6PJT7	Zinc finger CCCH domain-containing protein 14 OS=Homo sapiens OX=9606 GN=ZC3H14 PE=1 SV=1				#DIV/0!	#DIV/0!	#DIV/0!	#DIV/0!
Q8IX12	Cell division cycle and apoptosis regulator protein 1 OS=Homo sapiens OX=9606 GN=CCAR1 PE=1 SV=2				#DIV/0!	#DIV/0!	#DIV/0!	#DIV/0!
Q08257	Quinone oxidoreductase OS=Homo sapiens OX=9606 GN=CRYZ PE=1 SV=1				#DIV/0!	#DIV/0!	#DIV/0!	#DIV/0!
P07741	Adenine phosphoribosyltransferase OS=Homo sapiens OX=9606 GN=APRT PE=1 SV=2		10.26		10.26	3.35896	#DIV/0!	#DIV/0!
Q7Z7F7-2	Isoform 2 of 39S ribosomal protein L55, mitochondrial OS=Homo sapiens OX=9606 GN=MRPL55				#DIV/0!	#DIV/0!	#DIV/0!	#DIV/0!
Q9Y2B0	Protein canopy homolog 2 OS=Homo sapiens OX=9606 GN=CNPY2 PE=1 SV=1				#DIV/0!	#DIV/0!	#DIV/0!	#DIV/0!
Q9BRT2	Ubiquinol-cytochrome-c reductase complex assembly factor 2 OS=Homo sapiens OX=9606 GN=UQCC2 PE=1 SV=1				#DIV/0!	#DIV/0!	#DIV/0!	#DIV/0!
P39656	Dolichyl-diphosphooligosaccharide--protein glycosyltransferase 48 kDa subunit OS=Homo sapiens OX=9606 GN=DDOST PE=1 SV=4				#DIV/0!	#DIV/0!	#DIV/0!	#DIV/0!
Q9NRF9	DNA polymerase epsilon subunit 3 OS=Homo sapiens OX=9606 GN=POLE3 PE=1 SV=1				#DIV/0!	#DIV/0!	#DIV/0!	#DIV/0!
P51991	Heterogeneous nuclear ribonucleoprotein A3 OS=Homo sapiens OX=9606 GN=HNRNPA3 PE=1 SV=2				#DIV/0!	#DIV/0!	#DIV/0!	#DIV/0!
Q9NR33	DNA polymerase epsilon subunit 4 OS=Homo sapiens OX=9606 GN=POLE4 PE=1 SV=2				#DIV/0!	#DIV/0!	#DIV/0!	#DIV/0!
O43768-3	Isoform 3 of Alpha-endosulfine OS=Homo sapiens OX=9606 GN=ENSA				#DIV/0!	#DIV/0!	#DIV/0!	#DIV/0!
O75369-8	Isoform 8 of Filamin-B OS=Homo sapiens OX=9606 GN=FLNB				#DIV/0!	#DIV/0!	#DIV/0!	#DIV/0!
O14974	Protein phosphatase 1 regulatory subunit 12A OS=Homo sapiens OX=9606 GN=PPP1R12A PE=1 SV=1				#DIV/0!	#DIV/0!	#DIV/0!	#DIV/0!
P13861	cAMP-dependent protein kinase type II-alpha regulatory subunit OS=Homo sapiens OX=9606 GN=PRKAR2A PE=1 SV=2				#DIV/0!	#DIV/0!	#DIV/0!	#DIV/0!
Q9Y266	Nuclear migration protein nudC OS=Homo sapiens OX=9606 GN=NUDC PE=1 SV=1				#DIV/0!	#DIV/0!	#DIV/0!	#DIV/0!
Q9NZ63	Telomere length and silencing protein 1 homolog OS=Homo sapiens OX=9606 GN=C9orf78 PE=1 SV=1				#DIV/0!	#DIV/0!	#DIV/0!	#DIV/0!
Q01844-5	Isoform 5 of RNA-binding protein EWS OS=Homo sapiens OX=9606 GN=EWSR1				#DIV/0!	#DIV/0!	#DIV/0!	#DIV/0!
O00299	Chloride intracellular channel protein 1 OS=Homo sapiens OX=9606 GN=CLIC1 PE=1 SV=4				#DIV/0!	#DIV/0!	#DIV/0!	#DIV/0!
O75396	Vesicle-trafficking protein SEC22b OS=Homo sapiens OX=9606 GN=SEC22B PE=1 SV=4				#DIV/0!	#DIV/0!	#DIV/0!	#DIV/0!
Q5SW79	Centrosomal protein of 170 kDa OS=Homo sapiens OX=9606 GN=CEP170 PE=1 SV=1				#DIV/0!	#DIV/0!	#DIV/0!	#DIV/0!
P07686	Beta-hexosaminidase subunit beta OS=Homo sapiens OX=9606 GN=HEXB PE=1 SV=3				#DIV/0!	#DIV/0!	#DIV/0!	#DIV/0!
P62266	40S ribosomal protein S23 OS=Homo sapiens OX=9606 GN=RPS23 PE=1 SV=3				#DIV/0!	#DIV/0!	#DIV/0!	#DIV/0!
Q8NBJ5	Procollagen galactosyltransferase 1 OS=Homo sapiens OX=9606 GN=COLGALT1 PE=1 SV=1				#DIV/0!	#DIV/0!	#DIV/0!	#DIV/0!
Q5T1J5	Putative coiled-coil-helix-coiled-coil-helix domain-containing protein CHCHD2P9, mitochondrial OS=Homo sapiens OX=9606 GN=CHCHD2P9 PE=5 SV=1				#DIV/0!	#DIV/0!	#DIV/0!	#DIV/0!
P06744-2	Isoform 2 of Glucose-6-phosphate isomerase OS=Homo sapiens OX=9606 GN=GPI				#DIV/0!	#DIV/0!	#DIV/0!	#DIV/0!
P50402	Emerin OS=Homo sapiens OX=9606 GN=EMD PE=1 SV=1				#DIV/0!	#DIV/0!	#DIV/0!	#DIV/0!
E9PAV3	Nascent polypeptide-associated complex subunit alpha, muscle-specific form OS=Homo sapiens OX=9606 GN=NACA PE=1 SV=1				#DIV/0!	#DIV/0!	#DIV/0!	#DIV/0!
O00115	Deoxyribonuclease-2-alpha OS=Homo sapiens OX=9606 GN=DNASE2 PE=1 SV=2				#DIV/0!	#DIV/0!	#DIV/0!	#DIV/0!
P49915	GMP synthase [glutamine-hydrolyzing] OS=Homo sapiens OX=9606 GN=GMPS PE=1 SV=1				#DIV/0!	#DIV/0!	#DIV/0!	#DIV/0!
Q9Y2R4	Probable ATP-dependent RNA helicase DDX52 OS=Homo sapiens OX=9606 GN=DDX52 PE=1 SV=3				#DIV/0!	#DIV/0!	#DIV/0!	#DIV/0!
Q96DI7-2	Isoform 2 of U5 small nuclear ribonucleoprotein 40 kDa protein OS=Homo sapiens OX=9606 GN=SNRNP40				#DIV/0!	#DIV/0!	#DIV/0!	#DIV/0!
Q9NY93	Probable ATP-dependent RNA helicase DDX56 OS=Homo sapiens OX=9606 GN=DDX56 PE=1 SV=1				#DIV/0!	#DIV/0!	#DIV/0!	#DIV/0!
O15213	WD repeat-containing protein 46 OS=Homo sapiens OX=9606 GN=WDR46 PE=1 SV=3				#DIV/0!	#DIV/0!	#DIV/0!	#DIV/0!
Q9HB71	Calcyclin-binding protein OS=Homo sapiens OX=9606 GN=CACYBP PE=1 SV=2				#DIV/0!	#DIV/0!	#DIV/0!	#DIV/0!
P27635	60S ribosomal protein L10 OS=Homo sapiens OX=9606 GN=RPL10 PE=1 SV=4				#DIV/0!	#DIV/0!	#DIV/0!	#DIV/0!
Q92620	Pre-mRNA-splicing factor ATP-dependent RNA helicase PRP16 OS=Homo sapiens OX=9606 GN=DHX38 PE=1 SV=2				#DIV/0!	#DIV/0!	#DIV/0!	#DIV/0!
P48047	ATP synthase subunit O, mitochondrial OS=Homo sapiens OX=9606 GN=ATP5PO PE=1 SV=1		0.828		0.828	-0.272297	#DIV/0!	#DIV/0!
P04843	Dolichyl-diphosphooligosaccharide--protein glycosyltransferase subunit 1 OS=Homo sapiens OX=9606 GN=RPN1 PE=1 SV=1				#DIV/0!	#DIV/0!	#DIV/0!	#DIV/0!
P63104	14-3-3 protein zeta/delta OS=Homo sapiens OX=9606 GN=YWHAZ PE=1 SV=1				#DIV/0!	#DIV/0!	#DIV/0!	#DIV/0!
Q96AE4-2	Isoform 2 of Far upstream element-binding protein 1 OS=Homo sapiens OX=9606 GN=FUBP1				#DIV/0!	#DIV/0!	#DIV/0!	#DIV/0!
P00390	Glutathione reductase, mitochondrial OS=Homo sapiens OX=9606 GN=GSR PE=1 SV=2				#DIV/0!	#DIV/0!	#DIV/0!	#DIV/0!
O15212	Prefoldin subunit 6 OS=Homo sapiens OX=9606 GN=PFDN6 PE=1 SV=1				#DIV/0!	#DIV/0!	#DIV/0!	#DIV/0!
Q14247-2	Isoform 2 of Src substrate cortactin OS=Homo sapiens OX=9606 GN=CTTN				#DIV/0!	#DIV/0!	#DIV/0!	#DIV/0!
Q9NZB2-6	Isoform F of Constitutive coactivator of PPAR-gamma-like protein 1 OS=Homo sapiens OX=9606 GN=FAM120A				#DIV/0!	#DIV/0!	#DIV/0!	#DIV/0!
P62333	26S proteasome regulatory subunit 10B OS=Homo sapiens OX=9606 GN=PSMC6 PE=1 SV=1				#DIV/0!	#DIV/0!	#DIV/0!	#DIV/0!
O95757	Heat shock 70 kDa protein 4L OS=Homo sapiens OX=9606 GN=HSPA4L PE=1 SV=3				#DIV/0!	#DIV/0!	#DIV/0!	#DIV/0!
P78330	Phosphoserine phosphatase OS=Homo sapiens OX=9606 GN=PSPH PE=1 SV=2				#DIV/0!	#DIV/0!	#DIV/0!	#DIV/0!
Q7Z4W1	L-xylulose reductase OS=Homo sapiens OX=9606 GN=DCXR PE=1 SV=2				#DIV/0!	#DIV/0!	#DIV/0!	#DIV/0!
Q16204	Coiled-coil domain-containing protein 6 OS=Homo sapiens OX=9606 GN=CCDC6 PE=1 SV=2				#DIV/0!	#DIV/0!	#DIV/0!	#DIV/0!
Q99959	Plakophilin-2 OS=Homo sapiens OX=9606 GN=PKP2 PE=1 SV=2				#DIV/0!	#DIV/0!	#DIV/0!	#DIV/0!
Q92530	Proteasome inhibitor PI31 subunit OS=Homo sapiens OX=9606 GN=PSMF1 PE=1 SV=2				#DIV/0!	#DIV/0!	#DIV/0!	#DIV/0!
Q15691	Microtubule-associated protein RP/EB family member 1 OS=Homo sapiens OX=9606 GN=MAPRE1 PE=1 SV=3				#DIV/0!	#DIV/0!	#DIV/0!	#DIV/0!
Q01813	ATP-dependent 6-phosphofructokinase, platelet type OS=Homo sapiens OX=9606 GN=PFKP PE=1 SV=2				#DIV/0!	#DIV/0!	#DIV/0!	#DIV/0!
Q15019-2	Isoform 2 of Septin-2 OS=Homo sapiens OX=9606 GN=SEPT2				#DIV/0!	#DIV/0!	#DIV/0!	#DIV/0!
P55081	Microfibrillar-associated protein 1 OS=Homo sapiens OX=9606 GN=MFAP1 PE=1 SV=2				#DIV/0!	#DIV/0!	#DIV/0!	#DIV/0!
Q99700	Ataxin-2 OS=Homo sapiens OX=9606 GN=ATXN2 PE=1 SV=2				#DIV/0!	#DIV/0!	#DIV/0!	#DIV/0!
P31943	Heterogeneous nuclear ribonucleoprotein H OS=Homo sapiens OX=9606 GN=HNRNPH1 PE=1 SV=4				#DIV/0!	#DIV/0!	#DIV/0!	#DIV/0!
P0CG22	Putative dehydrogenase/reductase SDR family member 4-like 1 OS=Homo sapiens OX=9606 GN=DHRS4L1 PE=5 SV=1				#DIV/0!	#DIV/0!	#DIV/0!	#DIV/0!
P28838	Cytosol aminopeptidase OS=Homo sapiens OX=9606 GN=LAP3 PE=1 SV=3				#DIV/0!	#DIV/0!	#DIV/0!	#DIV/0!
P46779-3	Isoform 3 of 60S ribosomal protein L28 OS=Homo sapiens OX=9606 GN=RPL28				#DIV/0!	#DIV/0!	#DIV/0!	#DIV/0!
O00151	PDZ and LIM domain protein 1 OS=Homo sapiens OX=9606 GN=PDLIM1 PE=1 SV=4				#DIV/0!	#DIV/0!	#DIV/0!	#DIV/0!
P14927-2	Isoform 2 of Cytochrome b-c1 complex subunit 7 OS=Homo sapiens OX=9606 GN=UQCRB		100		100	6.64386	#DIV/0!	#DIV/0!
Q9Y5V0	Zinc finger protein 706 OS=Homo sapiens OX=9606 GN=ZNF706 PE=1 SV=1				#DIV/0!	#DIV/0!	#DIV/0!	#DIV/0!
P33991	DNA replication licensing factor MCM4 OS=Homo sapiens OX=9606 GN=MCM4 PE=1 SV=5				#DIV/0!	#DIV/0!	#DIV/0!	#DIV/0!
Q6PIU2-2	Isoform 2 of Neutral cholesterol ester hydrolase 1 OS=Homo sapiens OX=9606 GN=NCEH1				#DIV/0!	#DIV/0!	#DIV/0!	#DIV/0!
Q9NPA0	ER membrane protein complex subunit 7 OS=Homo sapiens OX=9606 GN=EMC7 PE=1 SV=1				#DIV/0!	#DIV/0!	#DIV/0!	#DIV/0!
Q9Y3F4-2	Isoform 2 of Serine-threonine kinase receptor-associated protein OS=Homo sapiens OX=9606 GN=STRAP				#DIV/0!	#DIV/0!	#DIV/0!	#DIV/0!
Q5JTH9	RRP12-like protein OS=Homo sapiens OX=9606 GN=RRP12 PE=1 SV=2				#DIV/0!	#DIV/0!	#DIV/0!	#DIV/0!
Q9UMS4	Pre-mRNA-processing factor 19 OS=Homo sapiens OX=9606 GN=PRPF19 PE=1 SV=1				#DIV/0!	#DIV/0!	#DIV/0!	#DIV/0!
O76071	Probable cytosolic iron-sulfur protein assembly protein CIAO1 OS=Homo sapiens OX=9606 GN=CIAO1 PE=1 SV=1				#DIV/0!	#DIV/0!	#DIV/0!	#DIV/0!
Q9NVT9	Armadillo repeat-containing protein 1 OS=Homo sapiens OX=9606 GN=ARMC1 PE=1 SV=1				#DIV/0!	#DIV/0!	#DIV/0!	#DIV/0!
P62851	40S ribosomal protein S25 OS=Homo sapiens OX=9606 GN=RPS25 PE=1 SV=1				#DIV/0!	#DIV/0!	#DIV/0!	#DIV/0!
Q13045	Protein flightless-1 homolog OS=Homo sapiens OX=9606 GN=FLII PE=1 SV=2				#DIV/0!	#DIV/0!	#DIV/0!	#DIV/0!
Q9Y5J6	Mitochondrial import inner membrane translocase subunit Tim10 B OS=Homo sapiens OX=9606 GN=TIMM10B PE=1 SV=1				#DIV/0!	#DIV/0!	#DIV/0!	#DIV/0!
Q07866-9	Isoform I of Kinesin light chain 1 OS=Homo sapiens OX=9606 GN=KLC1				#DIV/0!	#DIV/0!	#DIV/0!	#DIV/0!
Q9UIG0	Tyrosine-protein kinase BAZ1B OS=Homo sapiens OX=9606 GN=BAZ1B PE=1 SV=2				#DIV/0!	#DIV/0!	#DIV/0!	#DIV/0!
Q6UXN9	WD repeat-containing protein 82 OS=Homo sapiens OX=9606 GN=WDR82 PE=1 SV=1				#DIV/0!	#DIV/0!	#DIV/0!	#DIV/0!
Q6UX06	Olfactomedin-4 OS=Homo sapiens OX=9606 GN=OLFM4 PE=1 SV=1				#DIV/0!	#DIV/0!	#DIV/0!	#DIV/0!
P07305	Histone H1.0 OS=Homo sapiens OX=9606 GN=H1F0 PE=1 SV=3				#DIV/0!	#DIV/0!	#DIV/0!	#DIV/0!
P54886	Delta-1-pyrroline-5-carboxylate synthase OS=Homo sapiens OX=9606 GN=ALDH18A1 PE=1 SV=2				#DIV/0!	#DIV/0!	#DIV/0!	#DIV/0!
Q92541	RNA polymerase-associated protein RTF1 homolog OS=Homo sapiens OX=9606 GN=RTF1 PE=1 SV=4				#DIV/0!	#DIV/0!	#DIV/0!	#DIV/0!
Q9BY32	Inosine triphosphate pyrophosphatase OS=Homo sapiens OX=9606 GN=ITPA PE=1 SV=2				#DIV/0!	#DIV/0!	#DIV/0!	#DIV/0!
Q9Y320	Thioredoxin-related transmembrane protein 2 OS=Homo sapiens OX=9606 GN=TMX2 PE=1 SV=1				#DIV/0!	#DIV/0!	#DIV/0!	#DIV/0!
Q29RF7	Sister chromatid cohesion protein PDS5 homolog A OS=Homo sapiens OX=9606 GN=PDS5A PE=1 SV=1				#DIV/0!	#DIV/0!	#DIV/0!	#DIV/0!
P29218-3	Isoform 3 of Inositol monophosphatase 1 OS=Homo sapiens OX=9606 GN=IMPA1				#DIV/0!	#DIV/0!	#DIV/0!	#DIV/0!
P09110	3-ketoacyl-CoA thiolase, peroxisomal OS=Homo sapiens OX=9606 GN=ACAA1 PE=1 SV=2				#DIV/0!	#DIV/0!	#DIV/0!	#DIV/0!
P13798	Acylamino-acid-releasing enzyme OS=Homo sapiens OX=9606 GN=APEH PE=1 SV=4				#DIV/0!	#DIV/0!	#DIV/0!	#DIV/0!
Q16543	Hsp90 co-chaperone Cdc37 OS=Homo sapiens OX=9606 GN=CDC37 PE=1 SV=1				#DIV/0!	#DIV/0!	#DIV/0!	#DIV/0!
Q15417	Calponin-3 OS=Homo sapiens OX=9606 GN=CNN3 PE=1 SV=1				#DIV/0!	#DIV/0!	#DIV/0!	#DIV/0!
O60610	Protein diaphanous homolog 1 OS=Homo sapiens OX=9606 GN=DIAPH1 PE=1 SV=2				#DIV/0!	#DIV/0!	#DIV/0!	#DIV/0!
O15067	Phosphoribosylformylglycinamidine synthase OS=Homo sapiens OX=9606 GN=PFAS PE=1 SV=4				#DIV/0!	#DIV/0!	#DIV/0!	#DIV/0!
P20618	Proteasome subunit beta type-1 OS=Homo sapiens OX=9606 GN=PSMB1 PE=1 SV=2				#DIV/0!	#DIV/0!	#DIV/0!	#DIV/0!
Q13938	Calcyphosin OS=Homo sapiens OX=9606 GN=CAPS PE=1 SV=2				#DIV/0!	#DIV/0!	#DIV/0!	#DIV/0!
Q9Y2Q9	28S ribosomal protein S28, mitochondrial OS=Homo sapiens OX=9606 GN=MRPS28 PE=1 SV=1				#DIV/0!	#DIV/0!	#DIV/0!	#DIV/0!
P35658-5	Isoform 5 of Nuclear pore complex protein Nup214 OS=Homo sapiens OX=9606 GN=NUP214				#DIV/0!	#DIV/0!	#DIV/0!	#DIV/0!
Q15393	Splicing factor 3B subunit 3 OS=Homo sapiens OX=9606 GN=SF3B3 PE=1 SV=4				#DIV/0!	#DIV/0!	#DIV/0!	#DIV/0!
P23396-2	Isoform 2 of 40S ribosomal protein S3 OS=Homo sapiens OX=9606 GN=RPS3				#DIV/0!	#DIV/0!	#DIV/0!	#DIV/0!
P0DME0	Protein SETSIP OS=Homo sapiens OX=9606 GN=SETSIP PE=1 SV=1				#DIV/0!	#DIV/0!	#DIV/0!	#DIV/0!
P10606	Cytochrome c oxidase subunit 5B, mitochondrial OS=Homo sapiens OX=9606 GN=COX5B PE=1 SV=2				#DIV/0!	#DIV/0!	#DIV/0!	#DIV/0!
P26038	Moesin OS=Homo sapiens OX=9606 GN=MSN PE=1 SV=3				#DIV/0!	#DIV/0!	#DIV/0!	#DIV/0!
Q15102	Platelet-activating factor acetylhydrolase IB subunit gamma OS=Homo sapiens OX=9606 GN=PAFAH1B3 PE=1 SV=1				#DIV/0!	#DIV/0!	#DIV/0!	#DIV/0!
P49588-2	Isoform 2 of Alanine--tRNA ligase, cytoplasmic OS=Homo sapiens OX=9606 GN=AARS				#DIV/0!	#DIV/0!	#DIV/0!	#DIV/0!
P60981	Destrin OS=Homo sapiens OX=9606 GN=DSTN PE=1 SV=3				#DIV/0!	#DIV/0!	#DIV/0!	#DIV/0!
P11387	DNA topoisomerase 1 OS=Homo sapiens OX=9606 GN=TOP1 PE=1 SV=2				#DIV/0!	#DIV/0!	#DIV/0!	#DIV/0!
Q9H1J1	Regulator of nonsense transcripts 3A OS=Homo sapiens OX=9606 GN=UPF3A PE=1 SV=1				#DIV/0!	#DIV/0!	#DIV/0!	#DIV/0!
Q9Y3B9	RRP15-like protein OS=Homo sapiens OX=9606 GN=RRP15 PE=1 SV=2				#DIV/0!	#DIV/0!	#DIV/0!	#DIV/0!
Q969G9	Protein naked cuticle homolog 1 OS=Homo sapiens OX=9606 GN=NKD1 PE=1 SV=1				#DIV/0!	#DIV/0!	#DIV/0!	#DIV/0!
Q96DV4	39S ribosomal protein L38, mitochondrial OS=Homo sapiens OX=9606 GN=MRPL38 PE=1 SV=2				#DIV/0!	#DIV/0!	#DIV/0!	#DIV/0!
Q13247	Serine/arginine-rich splicing factor 6 OS=Homo sapiens OX=9606 GN=SRSF6 PE=1 SV=2				#DIV/0!	#DIV/0!	#DIV/0!	#DIV/0!
P36957	Dihydrolipoyllysine-residue succinyltransferase component of 2-oxoglutarate dehydrogenase complex, mitochondrial OS=Homo sapiens OX=9606 GN=DLST PE=1 SV=4				#DIV/0!	#DIV/0!	#DIV/0!	#DIV/0!
Q9NVU7	Protein SDA1 homolog OS=Homo sapiens OX=9606 GN=SDAD1 PE=1 SV=3				#DIV/0!	#DIV/0!	#DIV/0!	#DIV/0!
O75494	Serine/arginine-rich splicing factor 10 OS=Homo sapiens OX=9606 GN=SRSF10 PE=1 SV=1				#DIV/0!	#DIV/0!	#DIV/0!	#DIV/0!
P61160-2	Isoform 2 of Actin-related protein 2 OS=Homo sapiens OX=9606 GN=ACTR2				#DIV/0!	#DIV/0!	#DIV/0!	#DIV/0!
O14818	Proteasome subunit alpha type-7 OS=Homo sapiens OX=9606 GN=PSMA7 PE=1 SV=1				#DIV/0!	#DIV/0!	#DIV/0!	#DIV/0!
Q9Y4P3	Transducin beta-like protein 2 OS=Homo sapiens OX=9606 GN=TBL2 PE=1 SV=1				#DIV/0!	#DIV/0!	#DIV/0!	#DIV/0!
Q92896-2	Isoform 2 of Golgi apparatus protein 1 OS=Homo sapiens OX=9606 GN=GLG1				#DIV/0!	#DIV/0!	#DIV/0!	#DIV/0!
P12074	Cytochrome c oxidase subunit 6A1, mitochondrial OS=Homo sapiens OX=9606 GN=COX6A1 PE=1 SV=4				#DIV/0!	#DIV/0!	#DIV/0!	#DIV/0!
P49753	Acyl-coenzyme A thioesterase 2, mitochondrial OS=Homo sapiens OX=9606 GN=ACOT2 PE=1 SV=6				#DIV/0!	#DIV/0!	#DIV/0!	#DIV/0!
O95336	6-phosphogluconolactonase OS=Homo sapiens OX=9606 GN=PGLS PE=1 SV=2				#DIV/0!	#DIV/0!	#DIV/0!	#DIV/0!
Q13423	NAD(P) transhydrogenase, mitochondrial OS=Homo sapiens OX=9606 GN=NNT PE=1 SV=3				#DIV/0!	#DIV/0!	#DIV/0!	#DIV/0!
Q9BQ67	Glutamate-rich WD repeat-containing protein 1 OS=Homo sapiens OX=9606 GN=GRWD1 PE=1 SV=1				#DIV/0!	#DIV/0!	#DIV/0!	#DIV/0!
O94760	N(G),N(G)-dimethylarginine dimethylaminohydrolase 1 OS=Homo sapiens OX=9606 GN=DDAH1 PE=1 SV=3				#DIV/0!	#DIV/0!	#DIV/0!	#DIV/0!
Q9ULW3	Activator of basal transcription 1 OS=Homo sapiens OX=9606 GN=ABT1 PE=1 SV=1				#DIV/0!	#DIV/0!	#DIV/0!	#DIV/0!
Q15056	Eukaryotic translation initiation factor 4H OS=Homo sapiens OX=9606 GN=EIF4H PE=1 SV=5	3.805			3.805	1.9279	#DIV/0!	#DIV/0!
P05165	Propionyl-CoA carboxylase alpha chain, mitochondrial OS=Homo sapiens OX=9606 GN=PCCA PE=1 SV=4				#DIV/0!	#DIV/0!	#DIV/0!	#DIV/0!
P07477	Trypsin-1 OS=Homo sapiens OX=9606 GN=PRSS1 PE=1 SV=1		0.01		0.01	-6.64386	#DIV/0!	#DIV/0!
Q15843	NEDD8 OS=Homo sapiens OX=9606 GN=NEDD8 PE=1 SV=1				#DIV/0!	#DIV/0!	#DIV/0!	#DIV/0!
P49419	Alpha-aminoadipic semialdehyde dehydrogenase OS=Homo sapiens OX=9606 GN=ALDH7A1 PE=1 SV=5				#DIV/0!	#DIV/0!	#DIV/0!	#DIV/0!
O75874	Isocitrate dehydrogenase [NADP] cytoplasmic OS=Homo sapiens OX=9606 GN=IDH1 PE=1 SV=2				#DIV/0!	#DIV/0!	#DIV/0!	#DIV/0!
P42765	3-ketoacyl-CoA thiolase, mitochondrial OS=Homo sapiens OX=9606 GN=ACAA2 PE=1 SV=2				#DIV/0!	#DIV/0!	#DIV/0!	#DIV/0!
Q96I24	Far upstream element-binding protein 3 OS=Homo sapiens OX=9606 GN=FUBP3 PE=1 SV=2				#DIV/0!	#DIV/0!	#DIV/0!	#DIV/0!
P35998	26S proteasome regulatory subunit 7 OS=Homo sapiens OX=9606 GN=PSMC2 PE=1 SV=3				#DIV/0!	#DIV/0!	#DIV/0!	#DIV/0!
Q08J23	tRNA (cytosine(34)-C(5))-methyltransferase OS=Homo sapiens OX=9606 GN=NSUN2 PE=1 SV=2				#DIV/0!	#DIV/0!	#DIV/0!	#DIV/0!
P56182	Ribosomal RNA processing protein 1 homolog A OS=Homo sapiens OX=9606 GN=RRP1 PE=1 SV=1				#DIV/0!	#DIV/0!	#DIV/0!	#DIV/0!
Q9NZL9	Methionine adenosyltransferase 2 subunit beta OS=Homo sapiens OX=9606 GN=MAT2B PE=1 SV=1				#DIV/0!	#DIV/0!	#DIV/0!	#DIV/0!
Q9UBP6	tRNA (guanine-N(7)-)-methyltransferase OS=Homo sapiens OX=9606 GN=METTL1 PE=1 SV=1				#DIV/0!	#DIV/0!	#DIV/0!	#DIV/0!
Q8N1F7	Nuclear pore complex protein Nup93 OS=Homo sapiens OX=9606 GN=NUP93 PE=1 SV=2				#DIV/0!	#DIV/0!	#DIV/0!	#DIV/0!
P55884-2	Isoform 2 of Eukaryotic translation initiation factor 3 subunit B OS=Homo sapiens OX=9606 GN=EIF3B				#DIV/0!	#DIV/0!	#DIV/0!	#DIV/0!
Q15773	Myeloid leukemia factor 2 OS=Homo sapiens OX=9606 GN=MLF2 PE=1 SV=1				#DIV/0!	#DIV/0!	#DIV/0!	#DIV/0!
Q16658	Fascin OS=Homo sapiens OX=9606 GN=FSCN1 PE=1 SV=3				#DIV/0!	#DIV/0!	#DIV/0!	#DIV/0!
Q9BSJ6	Protein PIMREG OS=Homo sapiens OX=9606 GN=PIMREG PE=1 SV=1				#DIV/0!	#DIV/0!	#DIV/0!	#DIV/0!
Q8TDP1	Ribonuclease H2 subunit C OS=Homo sapiens OX=9606 GN=RNASEH2C PE=1 SV=1				#DIV/0!	#DIV/0!	#DIV/0!	#DIV/0!
Q8TEM1	Nuclear pore membrane glycoprotein 210 OS=Homo sapiens OX=9606 GN=NUP210 PE=1 SV=3				#DIV/0!	#DIV/0!	#DIV/0!	#DIV/0!
Q9NSE4	Isoleucine--tRNA ligase, mitochondrial OS=Homo sapiens OX=9606 GN=IARS2 PE=1 SV=2				#DIV/0!	#DIV/0!	#DIV/0!	#DIV/0!
Q15649	Zinc finger HIT domain-containing protein 3 OS=Homo sapiens OX=9606 GN=ZNHIT3 PE=1 SV=2				#DIV/0!	#DIV/0!	#DIV/0!	#DIV/0!
Q8WUW1-2	Isoform 2 of Protein BRICK1 OS=Homo sapiens OX=9606 GN=BRK1				#DIV/0!	#DIV/0!	#DIV/0!	#DIV/0!
Q9C0D4	Zinc finger protein 518B OS=Homo sapiens OX=9606 GN=ZNF518B PE=1 SV=2				#DIV/0!	#DIV/0!	#DIV/0!	#DIV/0!
Q9BZZ5-2	Isoform 2 of Apoptosis inhibitor 5 OS=Homo sapiens OX=9606 GN=API5				#DIV/0!	#DIV/0!	#DIV/0!	#DIV/0!
O75394	39S ribosomal protein L33, mitochondrial OS=Homo sapiens OX=9606 GN=MRPL33 PE=1 SV=1				#DIV/0!	#DIV/0!	#DIV/0!	#DIV/0!
P61457	Pterin-4-alpha-carbinolamine dehydratase OS=Homo sapiens OX=9606 GN=PCBD1 PE=1 SV=2				#DIV/0!	#DIV/0!	#DIV/0!	#DIV/0!
Q2NL82	Pre-rRNA-processing protein TSR1 homolog OS=Homo sapiens OX=9606 GN=TSR1 PE=1 SV=1				#DIV/0!	#DIV/0!	#DIV/0!	#DIV/0!
Q9BPW8	Protein NipSnap homolog 1 OS=Homo sapiens OX=9606 GN=NIPSNAP1 PE=1 SV=1				#DIV/0!	#DIV/0!	#DIV/0!	#DIV/0!
P14678-3	Isoform SM-B1 of Small nuclear ribonucleoprotein-associated proteins B and B' OS=Homo sapiens OX=9606 GN=SNRPB				#DIV/0!	#DIV/0!	#DIV/0!	#DIV/0!
Q13363	C-terminal-binding protein 1 OS=Homo sapiens OX=9606 GN=CTBP1 PE=1 SV=2			100	100	6.64386	#DIV/0!	#DIV/0!
Q14126	Desmoglein-2 OS=Homo sapiens OX=9606 GN=DSG2 PE=1 SV=2				#DIV/0!	#DIV/0!	#DIV/0!	#DIV/0!
Q8N983-4	Isoform 4 of 39S ribosomal protein L43, mitochondrial OS=Homo sapiens OX=9606 GN=MRPL43				#DIV/0!	#DIV/0!	#DIV/0!	#DIV/0!
Q9HC35	Echinoderm microtubule-associated protein-like 4 OS=Homo sapiens OX=9606 GN=EML4 PE=1 SV=3				#DIV/0!	#DIV/0!	#DIV/0!	#DIV/0!
P51610-4	Isoform 4 of Host cell factor 1 OS=Homo sapiens OX=9606 GN=HCFC1				#DIV/0!	#DIV/0!	#DIV/0!	#DIV/0!
P27824-2	Isoform 2 of Calnexin OS=Homo sapiens OX=9606 GN=CANX				#DIV/0!	#DIV/0!	#DIV/0!	#DIV/0!
Q15435	Protein phosphatase 1 regulatory subunit 7 OS=Homo sapiens OX=9606 GN=PPP1R7 PE=1 SV=1				#DIV/0!	#DIV/0!	#DIV/0!	#DIV/0!
Q99436	Proteasome subunit beta type-7 OS=Homo sapiens OX=9606 GN=PSMB7 PE=1 SV=1				#DIV/0!	#DIV/0!	#DIV/0!	#DIV/0!
Q8N5S9-2	Isoform 2 of Calcium/calmodulin-dependent protein kinase kinase 1 OS=Homo sapiens OX=9606 GN=CAMKK1				#DIV/0!	#DIV/0!	#DIV/0!	#DIV/0!
P10768	S-formylglutathione hydrolase OS=Homo sapiens OX=9606 GN=ESD PE=1 SV=2				#DIV/0!	#DIV/0!	#DIV/0!	#DIV/0!
O60664	Perilipin-3 OS=Homo sapiens OX=9606 GN=PLIN3 PE=1 SV=3				#DIV/0!	#DIV/0!	#DIV/0!	#DIV/0!
P27348	14-3-3 protein theta OS=Homo sapiens OX=9606 GN=YWHAQ PE=1 SV=1				#DIV/0!	#DIV/0!	#DIV/0!	#DIV/0!
O75436	Vacuolar protein sorting-associated protein 26A OS=Homo sapiens OX=9606 GN=VPS26A PE=1 SV=2				#DIV/0!	#DIV/0!	#DIV/0!	#DIV/0!
P10644	cAMP-dependent protein kinase type I-alpha regulatory subunit OS=Homo sapiens OX=9606 GN=PRKAR1A PE=1 SV=1				#DIV/0!	#DIV/0!	#DIV/0!	#DIV/0!
Q92665	28S ribosomal protein S31, mitochondrial OS=Homo sapiens OX=9606 GN=MRPS31 PE=1 SV=3				#DIV/0!	#DIV/0!	#DIV/0!	#DIV/0!
Q9NR12	PDZ and LIM domain protein 7 OS=Homo sapiens OX=9606 GN=PDLIM7 PE=1 SV=1				#DIV/0!	#DIV/0!	#DIV/0!	#DIV/0!
Q8WYP5-2	Isoform 2 of Protein ELYS OS=Homo sapiens OX=9606 GN=AHCTF1				#DIV/0!	#DIV/0!	#DIV/0!	#DIV/0!
Q15942	Zyxin OS=Homo sapiens OX=9606 GN=ZYX PE=1 SV=1				#DIV/0!	#DIV/0!	#DIV/0!	#DIV/0!
Q8WUD4	Coiled-coil domain-containing protein 12 OS=Homo sapiens OX=9606 GN=CCDC12 PE=1 SV=1				#DIV/0!	#DIV/0!	#DIV/0!	#DIV/0!
Q9BV40	Vesicle-associated membrane protein 8 OS=Homo sapiens OX=9606 GN=VAMP8 PE=1 SV=1				#DIV/0!	#DIV/0!	#DIV/0!	#DIV/0!
P18887	DNA repair protein XRCC1 OS=Homo sapiens OX=9606 GN=XRCC1 PE=1 SV=2				#DIV/0!	#DIV/0!	#DIV/0!	#DIV/0!
O14979	Heterogeneous nuclear ribonucleoprotein D-like OS=Homo sapiens OX=9606 GN=HNRNPDL PE=1 SV=3				#DIV/0!	#DIV/0!	#DIV/0!	#DIV/0!
Q13242	Serine/arginine-rich splicing factor 9 OS=Homo sapiens OX=9606 GN=SRSF9 PE=1 SV=1				#DIV/0!	#DIV/0!	#DIV/0!	#DIV/0!
P05388	60S acidic ribosomal protein P0 OS=Homo sapiens OX=9606 GN=RPLP0 PE=1 SV=1				#DIV/0!	#DIV/0!	#DIV/0!	#DIV/0!
Q99615	DnaJ homolog subfamily C member 7 OS=Homo sapiens OX=9606 GN=DNAJC7 PE=1 SV=2				#DIV/0!	#DIV/0!	#DIV/0!	#DIV/0!
Q92901	60S ribosomal protein L3-like OS=Homo sapiens OX=9606 GN=RPL3L PE=2 SV=3				#DIV/0!	#DIV/0!	#DIV/0!	#DIV/0!
Q9Y4Z0	U6 snRNA-associated Sm-like protein LSm4 OS=Homo sapiens OX=9606 GN=LSM4 PE=1 SV=1				#DIV/0!	#DIV/0!	#DIV/0!	#DIV/0!
Q99733-2	Isoform 2 of Nucleosome assembly protein 1-like 4 OS=Homo sapiens OX=9606 GN=NAP1L4				#DIV/0!	#DIV/0!	#DIV/0!	#DIV/0!
O43719	HIV Tat-specific factor 1 OS=Homo sapiens OX=9606 GN=HTATSF1 PE=1 SV=1				#DIV/0!	#DIV/0!	#DIV/0!	#DIV/0!
P23258	Tubulin gamma-1 chain OS=Homo sapiens OX=9606 GN=TUBG1 PE=1 SV=2				#DIV/0!	#DIV/0!	#DIV/0!	#DIV/0!
O43488	Aflatoxin B1 aldehyde reductase member 2 OS=Homo sapiens OX=9606 GN=AKR7A2 PE=1 SV=3				#DIV/0!	#DIV/0!	#DIV/0!	#DIV/0!
Q7L4I2	Arginine/serine-rich coiled-coil protein 2 OS=Homo sapiens OX=9606 GN=RSRC2 PE=1 SV=1				#DIV/0!	#DIV/0!	#DIV/0!	#DIV/0!
P10515	Dihydrolipoyllysine-residue acetyltransferase component of pyruvate dehydrogenase complex, mitochondrial OS=Homo sapiens OX=9606 GN=DLAT PE=1 SV=3				#DIV/0!	#DIV/0!	#DIV/0!	#DIV/0!
Q8TE58	A disintegrin and metalloproteinase with thrombospondin motifs 15 OS=Homo sapiens OX=9606 GN=ADAMTS15 PE=2 SV=1				#DIV/0!	#DIV/0!	#DIV/0!	#DIV/0!
P15311	Ezrin OS=Homo sapiens OX=9606 GN=EZR PE=1 SV=4				#DIV/0!	#DIV/0!	#DIV/0!	#DIV/0!
Q9H299	SH3 domain-binding glutamic acid-rich-like protein 3 OS=Homo sapiens OX=9606 GN=SH3BGRL3 PE=1 SV=1				#DIV/0!	#DIV/0!	#DIV/0!	#DIV/0!
P25398	40S ribosomal protein S12 OS=Homo sapiens OX=9606 GN=RPS12 PE=1 SV=3				#DIV/0!	#DIV/0!	#DIV/0!	#DIV/0!
P40925-3	Isoform 3 of Malate dehydrogenase, cytoplasmic OS=Homo sapiens OX=9606 GN=MDH1				#DIV/0!	#DIV/0!	#DIV/0!	#DIV/0!
O14497	AT-rich interactive domain-containing protein 1A OS=Homo sapiens OX=9606 GN=ARID1A PE=1 SV=3				#DIV/0!	#DIV/0!	#DIV/0!	#DIV/0!
Q9HCC0	Methylcrotonoyl-CoA carboxylase beta chain, mitochondrial OS=Homo sapiens OX=9606 GN=MCCC2 PE=1 SV=1				#DIV/0!	#DIV/0!	#DIV/0!	#DIV/0!
P00505	Aspartate aminotransferase, mitochondrial OS=Homo sapiens OX=9606 GN=GOT2 PE=1 SV=3				#DIV/0!	#DIV/0!	#DIV/0!	#DIV/0!
Q13123	Protein Red OS=Homo sapiens OX=9606 GN=IK PE=1 SV=3				#DIV/0!	#DIV/0!	#DIV/0!	#DIV/0!
O00571	ATP-dependent RNA helicase DDX3X OS=Homo sapiens OX=9606 GN=DDX3X PE=1 SV=3				#DIV/0!	#DIV/0!	#DIV/0!	#DIV/0!
Q53GS9	U4/U6.U5 tri-snRNP-associated protein 2 OS=Homo sapiens OX=9606 GN=USP39 PE=1 SV=2				#DIV/0!	#DIV/0!	#DIV/0!	#DIV/0!
P62277	40S ribosomal protein S13 OS=Homo sapiens OX=9606 GN=RPS13 PE=1 SV=2				#DIV/0!	#DIV/0!	#DIV/0!	#DIV/0!
Q7Z434	Mitochondrial antiviral-signaling protein OS=Homo sapiens OX=9606 GN=MAVS PE=1 SV=2				#DIV/0!	#DIV/0!	#DIV/0!	#DIV/0!
O43852-3	Isoform 3 of Calumenin OS=Homo sapiens OX=9606 GN=CALU				#DIV/0!	#DIV/0!	#DIV/0!	#DIV/0!
Q14331	Protein FRG1 OS=Homo sapiens OX=9606 GN=FRG1 PE=1 SV=1				#DIV/0!	#DIV/0!	#DIV/0!	#DIV/0!
Q96HS1	Serine/threonine-protein phosphatase PGAM5, mitochondrial OS=Homo sapiens OX=9606 GN=PGAM5 PE=1 SV=2				#DIV/0!	#DIV/0!	#DIV/0!	#DIV/0!
Q9BWE0-4	Isoform 2 of Replication initiator 1 OS=Homo sapiens OX=9606 GN=REPIN1				#DIV/0!	#DIV/0!	#DIV/0!	#DIV/0!
Q8NBS9	Thioredoxin domain-containing protein 5 OS=Homo sapiens OX=9606 GN=TXNDC5 PE=1 SV=2				#DIV/0!	#DIV/0!	#DIV/0!	#DIV/0!
P09327	Villin-1 OS=Homo sapiens OX=9606 GN=VIL1 PE=1 SV=4				#DIV/0!	#DIV/0!	#DIV/0!	#DIV/0!
P49790-3	Isoform 3 of Nuclear pore complex protein Nup153 OS=Homo sapiens OX=9606 GN=NUP153				#DIV/0!	#DIV/0!	#DIV/0!	#DIV/0!
Q99729	Heterogeneous nuclear ribonucleoprotein A/B OS=Homo sapiens OX=9606 GN=HNRNPAB PE=1 SV=2				#DIV/0!	#DIV/0!	#DIV/0!	#DIV/0!
Q9UHR4	Brain-specific angiogenesis inhibitor 1-associated protein 2-like protein 1 OS=Homo sapiens OX=9606 GN=BAIAP2L1 PE=1 SV=2				#DIV/0!	#DIV/0!	#DIV/0!	#DIV/0!
Q9UHB6-4	Isoform 4 of LIM domain and actin-binding protein 1 OS=Homo sapiens OX=9606 GN=LIMA1				#DIV/0!	#DIV/0!	#DIV/0!	#DIV/0!
Q9P2N5	RNA-binding protein 27 OS=Homo sapiens OX=9606 GN=RBM27 PE=1 SV=2				#DIV/0!	#DIV/0!	#DIV/0!	#DIV/0!
Q9NY33	Dipeptidyl peptidase 3 OS=Homo sapiens OX=9606 GN=DPP3 PE=1 SV=2				#DIV/0!	#DIV/0!	#DIV/0!	#DIV/0!
P42766	60S ribosomal protein L35 OS=Homo sapiens OX=9606 GN=RPL35 PE=1 SV=2				#DIV/0!	#DIV/0!	#DIV/0!	#DIV/0!
P49406	39S ribosomal protein L19, mitochondrial OS=Homo sapiens OX=9606 GN=MRPL19 PE=1 SV=2				#DIV/0!	#DIV/0!	#DIV/0!	#DIV/0!
P13667	Protein disulfide-isomerase A4 OS=Homo sapiens OX=9606 GN=PDIA4 PE=1 SV=2				#DIV/0!	#DIV/0!	#DIV/0!	#DIV/0!
O60832	H/ACA ribonucleoprotein complex subunit DKC1 OS=Homo sapiens OX=9606 GN=DKC1 PE=1 SV=3				#DIV/0!	#DIV/0!	#DIV/0!	#DIV/0!
Q9Y5Y0	Feline leukemia virus subgroup C receptor-related protein 1 OS=Homo sapiens OX=9606 GN=FLVCR1 PE=1 SV=1				#DIV/0!	#DIV/0!	#DIV/0!	#DIV/0!
Q9H2P0	Activity-dependent neuroprotector homeobox protein OS=Homo sapiens OX=9606 GN=ADNP PE=1 SV=1				#DIV/0!	#DIV/0!	#DIV/0!	#DIV/0!
P07237	Protein disulfide-isomerase OS=Homo sapiens OX=9606 GN=P4HB PE=1 SV=3				#DIV/0!	#DIV/0!	#DIV/0!	#DIV/0!
Q15758	Neutral amino acid transporter B(0) OS=Homo sapiens OX=9606 GN=SLC1A5 PE=1 SV=2				#DIV/0!	#DIV/0!	#DIV/0!	#DIV/0!
P29350-4	Isoform 4 of Tyrosine-protein phosphatase non-receptor type 6 OS=Homo sapiens OX=9606 GN=PTPN6				#DIV/0!	#DIV/0!	#DIV/0!	#DIV/0!
O75629	Protein CREG1 OS=Homo sapiens OX=9606 GN=CREG1 PE=1 SV=1				#DIV/0!	#DIV/0!	#DIV/0!	#DIV/0!
Q71RC2-4	Isoform 4 of La-related protein 4 OS=Homo sapiens OX=9606 GN=LARP4				#DIV/0!	#DIV/0!	#DIV/0!	#DIV/0!
Q15388	Mitochondrial import receptor subunit TOM20 homolog OS=Homo sapiens OX=9606 GN=TOMM20 PE=1 SV=1				#DIV/0!	#DIV/0!	#DIV/0!	#DIV/0!
Q9BRJ2	39S ribosomal protein L45, mitochondrial OS=Homo sapiens OX=9606 GN=MRPL45 PE=1 SV=2				#DIV/0!	#DIV/0!	#DIV/0!	#DIV/0!
Q7Z417	Nuclear fragile X mental retardation-interacting protein 2 OS=Homo sapiens OX=9606 GN=NUFIP2 PE=1 SV=1				#DIV/0!	#DIV/0!	#DIV/0!	#DIV/0!
O94906	Pre-mRNA-processing factor 6 OS=Homo sapiens OX=9606 GN=PRPF6 PE=1 SV=1				#DIV/0!	#DIV/0!	#DIV/0!	#DIV/0!
Q9NYK5-2	Isoform 2 of 39S ribosomal protein L39, mitochondrial OS=Homo sapiens OX=9606 GN=MRPL39				#DIV/0!	#DIV/0!	#DIV/0!	#DIV/0!
P42126	Enoyl-CoA delta isomerase 1, mitochondrial OS=Homo sapiens OX=9606 GN=ECI1 PE=1 SV=1				#DIV/0!	#DIV/0!	#DIV/0!	#DIV/0!
P43246	DNA mismatch repair protein Msh2 OS=Homo sapiens OX=9606 GN=MSH2 PE=1 SV=1				#DIV/0!	#DIV/0!	#DIV/0!	#DIV/0!
P08559-4	Isoform 4 of Pyruvate dehydrogenase E1 component subunit alpha, somatic form, mitochondrial OS=Homo sapiens OX=9606 GN=PDHA1				#DIV/0!	#DIV/0!	#DIV/0!	#DIV/0!
Q9BQA1	Methylosome protein 50 OS=Homo sapiens OX=9606 GN=WDR77 PE=1 SV=1				#DIV/0!	#DIV/0!	#DIV/0!	#DIV/0!
P78406	mRNA export factor OS=Homo sapiens OX=9606 GN=RAE1 PE=1 SV=1				#DIV/0!	#DIV/0!	#DIV/0!	#DIV/0!
P49748-3	Isoform 3 of Very long-chain specific acyl-CoA dehydrogenase, mitochondrial OS=Homo sapiens OX=9606 GN=ACADVL				#DIV/0!	#DIV/0!	#DIV/0!	#DIV/0!
P61081	NEDD8-conjugating enzyme Ubc12 OS=Homo sapiens OX=9606 GN=UBE2M PE=1 SV=1				#DIV/0!	#DIV/0!	#DIV/0!	#DIV/0!
P50213	Isocitrate dehydrogenase [NAD] subunit alpha, mitochondrial OS=Homo sapiens OX=9606 GN=IDH3A PE=1 SV=1				#DIV/0!	#DIV/0!	#DIV/0!	#DIV/0!
Q96AX9-14	Isoform 14 of E3 ubiquitin-protein ligase MIB2 OS=Homo sapiens OX=9606 GN=MIB2				#DIV/0!	#DIV/0!	#DIV/0!	#DIV/0!
O95178	NADH dehydrogenase [ubiquinone] 1 beta subcomplex subunit 2, mitochondrial OS=Homo sapiens OX=9606 GN=NDUFB2 PE=1 SV=1				#DIV/0!	#DIV/0!	#DIV/0!	#DIV/0!
P30837	Aldehyde dehydrogenase X, mitochondrial OS=Homo sapiens OX=9606 GN=ALDH1B1 PE=1 SV=3				#DIV/0!	#DIV/0!	#DIV/0!	#DIV/0!
P11940	Polyadenylate-binding protein 1 OS=Homo sapiens OX=9606 GN=PABPC1 PE=1 SV=2				#DIV/0!	#DIV/0!	#DIV/0!	#DIV/0!
O00330	Pyruvate dehydrogenase protein X component, mitochondrial OS=Homo sapiens OX=9606 GN=PDHX PE=1 SV=3				#DIV/0!	#DIV/0!	#DIV/0!	#DIV/0!
Q15029	116 kDa U5 small nuclear ribonucleoprotein component OS=Homo sapiens OX=9606 GN=EFTUD2 PE=1 SV=1				#DIV/0!	#DIV/0!	#DIV/0!	#DIV/0!
Q9H4I3	TraB domain-containing protein OS=Homo sapiens OX=9606 GN=TRABD PE=1 SV=1				#DIV/0!	#DIV/0!	#DIV/0!	#DIV/0!
Q13200	26S proteasome non-ATPase regulatory subunit 2 OS=Homo sapiens OX=9606 GN=PSMD2 PE=1 SV=3				#DIV/0!	#DIV/0!	#DIV/0!	#DIV/0!
Q14155-5	Isoform 5 of Rho guanine nucleotide exchange factor 7 OS=Homo sapiens OX=9606 GN=ARHGEF7				#DIV/0!	#DIV/0!	#DIV/0!	#DIV/0!
O60701	UDP-glucose 6-dehydrogenase OS=Homo sapiens OX=9606 GN=UGDH PE=1 SV=1				#DIV/0!	#DIV/0!	#DIV/0!	#DIV/0!
Q15907	Ras-related protein Rab-11B OS=Homo sapiens OX=9606 GN=RAB11B PE=1 SV=4				#DIV/0!	#DIV/0!	#DIV/0!	#DIV/0!
P62993	Growth factor receptor-bound protein 2 OS=Homo sapiens OX=9606 GN=GRB2 PE=1 SV=1				#DIV/0!	#DIV/0!	#DIV/0!	#DIV/0!
O95433	Activator of 90 kDa heat shock protein ATPase homolog 1 OS=Homo sapiens OX=9606 GN=AHSA1 PE=1 SV=1				#DIV/0!	#DIV/0!	#DIV/0!	#DIV/0!
P11171	Protein 4.1 OS=Homo sapiens OX=9606 GN=EPB41 PE=1 SV=4				#DIV/0!	#DIV/0!	#DIV/0!	#DIV/0!
Q9NNW7	Thioredoxin reductase 2, mitochondrial OS=Homo sapiens OX=9606 GN=TXNRD2 PE=1 SV=3				#DIV/0!	#DIV/0!	#DIV/0!	#DIV/0!
P23921	Ribonucleoside-diphosphate reductase large subunit OS=Homo sapiens OX=9606 GN=RRM1 PE=1 SV=1				#DIV/0!	#DIV/0!	#DIV/0!	#DIV/0!
P09669	Cytochrome c oxidase subunit 6C OS=Homo sapiens OX=9606 GN=COX6C PE=1 SV=2				#DIV/0!	#DIV/0!	#DIV/0!	#DIV/0!
Q9NW82	WD repeat-containing protein 70 OS=Homo sapiens OX=9606 GN=WDR70 PE=1 SV=1				#DIV/0!	#DIV/0!	#DIV/0!	#DIV/0!
O60678	Protein arginine N-methyltransferase 3 OS=Homo sapiens OX=9606 GN=PRMT3 PE=1 SV=4				#DIV/0!	#DIV/0!	#DIV/0!	#DIV/0!
Q86VP6	Cullin-associated NEDD8-dissociated protein 1 OS=Homo sapiens OX=9606 GN=CAND1 PE=1 SV=2				#DIV/0!	#DIV/0!	#DIV/0!	#DIV/0!
Q15020	Squamous cell carcinoma antigen recognized by T-cells 3 OS=Homo sapiens OX=9606 GN=SART3 PE=1 SV=1				#DIV/0!	#DIV/0!	#DIV/0!	#DIV/0!
Q9Y617	Phosphoserine aminotransferase OS=Homo sapiens OX=9606 GN=PSAT1 PE=1 SV=2				#DIV/0!	#DIV/0!	#DIV/0!	#DIV/0!
O75347-2	Isoform 2 of Tubulin-specific chaperone A OS=Homo sapiens OX=9606 GN=TBCA				#DIV/0!	#DIV/0!	#DIV/0!	#DIV/0!
O95263	High affinity cAMP-specific and IBMX-insensitive 3',5'-cyclic phosphodiesterase 8B OS=Homo sapiens OX=9606 GN=PDE8B PE=1 SV=2				#DIV/0!	#DIV/0!	#DIV/0!	#DIV/0!
Q8IZP0	Abl interactor 1 OS=Homo sapiens OX=9606 GN=ABI1 PE=1 SV=4				#DIV/0!	#DIV/0!	#DIV/0!	#DIV/0!
Q9BUH6	Protein PAXX OS=Homo sapiens OX=9606 GN=PAXX PE=1 SV=2				#DIV/0!	#DIV/0!	#DIV/0!	#DIV/0!
P61758	Prefoldin subunit 3 OS=Homo sapiens OX=9606 GN=VBP1 PE=1 SV=4				#DIV/0!	#DIV/0!	#DIV/0!	#DIV/0!
Q5U5X0	Complex III assembly factor LYRM7 OS=Homo sapiens OX=9606 GN=LYRM7 PE=1 SV=1				#DIV/0!	#DIV/0!	#DIV/0!	#DIV/0!
Q5T9A4	ATPase family AAA domain-containing protein 3B OS=Homo sapiens OX=9606 GN=ATAD3B PE=1 SV=1				#DIV/0!	#DIV/0!	#DIV/0!	#DIV/0!
P16615	Sarcoplasmic/endoplasmic reticulum calcium ATPase 2 OS=Homo sapiens OX=9606 GN=ATP2A2 PE=1 SV=1				#DIV/0!	#DIV/0!	#DIV/0!	#DIV/0!
Q9Y2R9	28S ribosomal protein S7, mitochondrial OS=Homo sapiens OX=9606 GN=MRPS7 PE=1 SV=2				#DIV/0!	#DIV/0!	#DIV/0!	#DIV/0!
Q13015	Protein AF1q OS=Homo sapiens OX=9606 GN=MLLT11 PE=1 SV=1				#DIV/0!	#DIV/0!	#DIV/0!	#DIV/0!
P51532	Transcription activator BRG1 OS=Homo sapiens OX=9606 GN=SMARCA4 PE=1 SV=2				#DIV/0!	#DIV/0!	#DIV/0!	#DIV/0!
Q02880	DNA topoisomerase 2-beta OS=Homo sapiens OX=9606 GN=TOP2B PE=1 SV=3				#DIV/0!	#DIV/0!	#DIV/0!	#DIV/0!
Q7Z3K3	Pogo transposable element with ZNF domain OS=Homo sapiens OX=9606 GN=POGZ PE=1 SV=2				#DIV/0!	#DIV/0!	#DIV/0!	#DIV/0!
O75152	Zinc finger CCCH domain-containing protein 11A OS=Homo sapiens OX=9606 GN=ZC3H11A PE=1 SV=3				#DIV/0!	#DIV/0!	#DIV/0!	#DIV/0!
Q8NE71	ATP-binding cassette sub-family F member 1 OS=Homo sapiens OX=9606 GN=ABCF1 PE=1 SV=2				#DIV/0!	#DIV/0!	#DIV/0!	#DIV/0!
Q96S55	ATPase WRNIP1 OS=Homo sapiens OX=9606 GN=WRNIP1 PE=1 SV=2				#DIV/0!	#DIV/0!	#DIV/0!	#DIV/0!
Q96HA1	Nuclear envelope pore membrane protein POM 121 OS=Homo sapiens OX=9606 GN=POM121 PE=1 SV=2				#DIV/0!	#DIV/0!	#DIV/0!	#DIV/0!
Q9H4G0	Band 4.1-like protein 1 OS=Homo sapiens OX=9606 GN=EPB41L1 PE=1 SV=2				#DIV/0!	#DIV/0!	#DIV/0!	#DIV/0!
Q16698	2,4-dienoyl-CoA reductase, mitochondrial OS=Homo sapiens OX=9606 GN=DECR1 PE=1 SV=1				#DIV/0!	#DIV/0!	#DIV/0!	#DIV/0!
Q8WXI9	Transcriptional repressor p66-beta OS=Homo sapiens OX=9606 GN=GATAD2B PE=1 SV=1				#DIV/0!	#DIV/0!	#DIV/0!	#DIV/0!
Q15046-2	Isoform Mitochondrial of Lysine--tRNA ligase OS=Homo sapiens OX=9606 GN=KARS				#DIV/0!	#DIV/0!	#DIV/0!	#DIV/0!
Q01780	Exosome component 10 OS=Homo sapiens OX=9606 GN=EXOSC10 PE=1 SV=2				#DIV/0!	#DIV/0!	#DIV/0!	#DIV/0!
O96000	NADH dehydrogenase [ubiquinone] 1 beta subcomplex subunit 10 OS=Homo sapiens OX=9606 GN=NDUFB10 PE=1 SV=3				#DIV/0!	#DIV/0!	#DIV/0!	#DIV/0!
P48507	Glutamate--cysteine ligase regulatory subunit OS=Homo sapiens OX=9606 GN=GCLM PE=1 SV=1				#DIV/0!	#DIV/0!	#DIV/0!	#DIV/0!
P31939	Bifunctional purine biosynthesis protein PURH OS=Homo sapiens OX=9606 GN=ATIC PE=1 SV=3				#DIV/0!	#DIV/0!	#DIV/0!	#DIV/0!
Q9UN37	Vacuolar protein sorting-associated protein 4A OS=Homo sapiens OX=9606 GN=VPS4A PE=1 SV=1				#DIV/0!	#DIV/0!	#DIV/0!	#DIV/0!
Q5UIP0	Telomere-associated protein RIF1 OS=Homo sapiens OX=9606 GN=RIF1 PE=1 SV=2				#DIV/0!	#DIV/0!	#DIV/0!	#DIV/0!
Q16762	Thiosulfate sulfurtransferase OS=Homo sapiens OX=9606 GN=TST PE=1 SV=4				#DIV/0!	#DIV/0!	#DIV/0!	#DIV/0!
Q96C36	Pyrroline-5-carboxylate reductase 2 OS=Homo sapiens OX=9606 GN=PYCR2 PE=1 SV=1				#DIV/0!	#DIV/0!	#DIV/0!	#DIV/0!
O00170	AH receptor-interacting protein OS=Homo sapiens OX=9606 GN=AIP PE=1 SV=2				#DIV/0!	#DIV/0!	#DIV/0!	#DIV/0!
P05556-3	Isoform 3 of Integrin beta-1 OS=Homo sapiens OX=9606 GN=ITGB1				#DIV/0!	#DIV/0!	#DIV/0!	#DIV/0!
P56381	ATP synthase subunit epsilon, mitochondrial OS=Homo sapiens OX=9606 GN=ATP5F1E PE=1 SV=2				#DIV/0!	#DIV/0!	#DIV/0!	#DIV/0!
Q12824	SWI/SNF-related matrix-associated actin-dependent regulator of chromatin subfamily B member 1 OS=Homo sapiens OX=9606 GN=SMARCB1 PE=1 SV=2				#DIV/0!	#DIV/0!	#DIV/0!	#DIV/0!
P84103	Serine/arginine-rich splicing factor 3 OS=Homo sapiens OX=9606 GN=SRSF3 PE=1 SV=1				#DIV/0!	#DIV/0!	#DIV/0!	#DIV/0!
P50995	Annexin A11 OS=Homo sapiens OX=9606 GN=ANXA11 PE=1 SV=1				#DIV/0!	#DIV/0!	#DIV/0!	#DIV/0!
Q9Y2J2	Band 4.1-like protein 3 OS=Homo sapiens OX=9606 GN=EPB41L3 PE=1 SV=2				#DIV/0!	#DIV/0!	#DIV/0!	#DIV/0!
Q96JM3	Chromosome alignment-maintaining phosphoprotein 1 OS=Homo sapiens OX=9606 GN=CHAMP1 PE=1 SV=2				#DIV/0!	#DIV/0!	#DIV/0!	#DIV/0!
Q96EI5-2	Isoform 2 of Transcription elongation factor A protein-like 4 OS=Homo sapiens OX=9606 GN=TCEAL4				#DIV/0!	#DIV/0!	#DIV/0!	#DIV/0!
Q96EV2	RNA-binding protein 33 OS=Homo sapiens OX=9606 GN=RBM33 PE=1 SV=3				#DIV/0!	#DIV/0!	#DIV/0!	#DIV/0!
P49257	Protein ERGIC-53 OS=Homo sapiens OX=9606 GN=LMAN1 PE=1 SV=2				#DIV/0!	#DIV/0!	#DIV/0!	#DIV/0!
P61769	Beta-2-microglobulin OS=Homo sapiens OX=9606 GN=B2M PE=1 SV=1				#DIV/0!	#DIV/0!	#DIV/0!	#DIV/0!
P53803	DNA-directed RNA polymerases I, II, and III subunit RPABC4 OS=Homo sapiens OX=9606 GN=POLR2K PE=1 SV=1				#DIV/0!	#DIV/0!	#DIV/0!	#DIV/0!
Q6P2Q9	Pre-mRNA-processing-splicing factor 8 OS=Homo sapiens OX=9606 GN=PRPF8 PE=1 SV=2				#DIV/0!	#DIV/0!	#DIV/0!	#DIV/0!
O75323	Protein NipSnap homolog 2 OS=Homo sapiens OX=9606 GN=NIPSNAP2 PE=1 SV=1				#DIV/0!	#DIV/0!	#DIV/0!	#DIV/0!
Q8IVL1	Neuron navigator 2 OS=Homo sapiens OX=9606 GN=NAV2 PE=1 SV=3				#DIV/0!	#DIV/0!	#DIV/0!	#DIV/0!
Q9Y2H5	Pleckstrin homology domain-containing family A member 6 OS=Homo sapiens OX=9606 GN=PLEKHA6 PE=1 SV=4				#DIV/0!	#DIV/0!	#DIV/0!	#DIV/0!
Q9UDV7-2	Isoform 2 of Zinc finger protein 282 OS=Homo sapiens OX=9606 GN=ZNF282				#DIV/0!	#DIV/0!	#DIV/0!	#DIV/0!
P23229	Integrin alpha-6 OS=Homo sapiens OX=9606 GN=ITGA6 PE=1 SV=5				#DIV/0!	#DIV/0!	#DIV/0!	#DIV/0!
Q9UM22	Mammalian ependymin-related protein 1 OS=Homo sapiens OX=9606 GN=EPDR1 PE=1 SV=2				#DIV/0!	#DIV/0!	#DIV/0!	#DIV/0!
Q5JRX3-2	Isoform 2 of Presequence protease, mitochondrial OS=Homo sapiens OX=9606 GN=PITRM1				#DIV/0!	#DIV/0!	#DIV/0!	#DIV/0!
P62891	60S ribosomal protein L39 OS=Homo sapiens OX=9606 GN=RPL39 PE=1 SV=2				#DIV/0!	#DIV/0!	#DIV/0!	#DIV/0!
Q9UL46	Proteasome activator complex subunit 2 OS=Homo sapiens OX=9606 GN=PSME2 PE=1 SV=4				#DIV/0!	#DIV/0!	#DIV/0!	#DIV/0!
Q53H12	Acylglycerol kinase, mitochondrial OS=Homo sapiens OX=9606 GN=AGK PE=1 SV=2				#DIV/0!	#DIV/0!	#DIV/0!	#DIV/0!
Q6NYC8	Phostensin OS=Homo sapiens OX=9606 GN=PPP1R18 PE=1 SV=1				#DIV/0!	#DIV/0!	#DIV/0!	#DIV/0!

## Sheet: COS-G p<0.05 down
Accession	Description	Abundance Ratio: (SW620-COS-G (F1), Heavy) / (SW620-Control (F1), Light)	Abundance Ratio: (SW620-COS-G (F2), Heavy) / (SW620-Control (F2), Light)	Abundance Ratio: (SW620-COS-G (F3), Heavy) / (SW620-Control (F3), Light)	Abundance Ratio: (SW620-COS-G (F4), Heavy) / (SW620-Control (F4), Light)	Abundance Ratio: (SW620-COS-G (F5), Heavy) / (SW620-Control (F5), Light)	Abundance Ratio: (SW620-COS-G (F6), Heavy) / (SW620-Control (F6), Light)	avg ratio	avg log2 ratio	t-test
P38646	Stress-70 protein, mitochondrial OS=Homo sapiens OX=9606 GN=HSPA9 PE=1 SV=2		0.422	0.303		0.01		0.245	-2.02915	0.0183989
Q5QNW6-2	Isoform 2 of Histone H2B type 2-F OS=Homo sapiens OX=9606 GN=HIST2H2BF	0.61	0.533	0.392	0.01	0.01	0.01	0.260833	-1.9388	0.0479023
P06753-2	Isoform 2 of Tropomyosin alpha-3 chain OS=Homo sapiens OX=9606 GN=TPM3			1.496		0.412		0.954	-0.0679388	0.00969268
P60709	Actin, cytoplasmic 1 OS=Homo sapiens OX=9606 GN=ACTB PE=1 SV=1	0.01	0.01	1.099	1.242	2.516	0.847	0.954	-0.0679388	0.0309696
P06576	ATP synthase subunit beta, mitochondrial OS=Homo sapiens OX=9606 GN=ATP5F1B PE=1 SV=3	0.01	1.473	0.732	0.553	0.745	2.481	0.999	-0.00144342	0.0177998

## Sheet: COS-G p<0.05 up
Accession	Description	Abundance Ratio: (SW620-COS-G(1), Heavy) / (SW620-Control(1), Light)	Abundance Ratio: (SW620-COS-G(2), Heavy) / (SW620-Control(2), Light)	Abundance Ratio: (SW620-COS-G(3), Heavy) / (SW620-Control(3), Light)	avg ratio COS-G/control(1-3)	AVG log2 ratio COS-G/control	t-test COS-G/control	(-)log p-value
P05783	Keratin, type I cytoskeletal 18 OS=Homo sapiens OX=9606 GN=KRT18 PE=1 SV=2	8.045	7.825	3.786	6.552	2.71194	0.00908704	2.04158
Q99829	Copine-1 OS=Homo sapiens OX=9606 GN=CPNE1 PE=1 SV=1	6.562	5.92	4.721	5.73433	2.51963	0.000443584	3.35302
P08727	Keratin, type I cytoskeletal 19 OS=Homo sapiens OX=9606 GN=KRT19 PE=1 SV=4	6.039	4.832	2.666	4.51233	2.17387	0.0102375	1.98981
P49773	Histidine triad nucleotide-binding protein 1 OS=Homo sapiens OX=9606 GN=HINT1 PE=1 SV=2	4.086	4.484	2.683	3.751	1.90728	0.00235507	2.628
Q96HC4-6	Isoform 6 of PDZ and LIM domain protein 5 OS=Homo sapiens OX=9606 GN=PDLIM5	2.968	2.689		2.8285	1.50004	0.00010902	3.96249
P22626	Heterogeneous nuclear ribonucleoproteins A2/B1 OS=Homo sapiens OX=9606 GN=HNRNPA2B1 PE=1 SV=2	3.285	3.136	1.983	2.80133	1.48611	0.00243127	2.61417
P15924	Desmoplakin OS=Homo sapiens OX=9606 GN=DSP PE=1 SV=3	2.006	3.404	2.289	2.56633	1.35971	0.0038495	2.4146
P08670	Vimentin OS=Homo sapiens OX=9606 GN=VIM PE=1 SV=4	2.756	3.243	1.16	2.38633	1.2548	0.0192127	1.71641
P62263	40S ribosomal protein S14 OS=Homo sapiens OX=9606 GN=RPS14 PE=1 SV=3	2.756	2.246	1.85	2.284	1.19156	0.000956878	3.01914
P61978-2	Isoform 2 of Heterogeneous nuclear ribonucleoprotein K OS=Homo sapiens OX=9606 GN=HNRNPK	2.336	2.785	1.538	2.21967	1.15034	0.00368239	2.43387
P52272	Heterogeneous nuclear ribonucleoprotein M OS=Homo sapiens OX=9606 GN=HNRNPM PE=1 SV=3	1.626	1.932	0.914	1.49067	0.575958	0.00779913	2.10795
P14618	Pyruvate kinase PKM OS=Homo sapiens OX=9606 GN=PKM PE=1 SV=4	1.701	1.589	1.042	1.444	0.530071	0.00208636	2.68061
P07437	Tubulin beta chain OS=Homo sapiens OX=9606 GN=TUBB PE=1 SV=2	1.512	0.934	1.154	1.2	0.263034	0.00205179	2.68787
P68363	Tubulin alpha-1B chain OS=Homo sapiens OX=9606 GN=TUBA1B PE=1 SV=1	1.361	1.222	0.782	1.12167	0.165644	0.00301264	2.52105
